# Supplementary material for: (E)-N′-(2-Furylmethyl­ene)benzo­hydrazide
Source: Acta Crystallogr Sect E Struct Rep Online. 2009 Oct 23;65(Pt 11):o2800. doi: 10.1107/S1600536809042251 (PMC2971411; doi:10.1107/S1600536809042251)
Supplement: Supplementary file 2 [file e-65-o2800-Isup2.hkl]

# 
# h,k,l, Fc-squared, Fo-squared, sigma(Fo-squared) and status flag 
# 
data_I
_shelx_title ' 091003b in P2(1)/c' 
_shelx_refln_list_code          4 
_shelx_F_calc_maximum      145.70 
_exptl_crystal_F_000       448.00 
_reflns_d_resolution_high  0.8403 
 
loop_ 
 _symmetry_equiv_pos_as_xyz 
 'x, y, z' 
 '-x, y+1/2, -z+1/2' 
 '-x, -y, -z' 
 'x, -y-1/2, z-1/2' 
 
_cell_length_a    12.3955 
_cell_length_b     9.4777 
_cell_length_c     9.6845 
_cell_angle_alpha  90.000 
_cell_angle_beta  110.610 
_cell_angle_gamma  90.000 
 
_shelx_F_squared_multiplier     1.000 
 
loop_ 
 _refln_index_h 
 _refln_index_k 
 _refln_index_l 
 _refln_F_squared_calc 
 _refln_F_squared_meas 
 _refln_F_squared_sigma 
 _refln_observed_status 
   1   0   0      509.24      504.72      7.97 o 
   2   0   0      845.68      850.97      9.50 o 
   3   0   0      113.29      109.51      2.03 o 
   4   0   0      178.45      161.73      2.84 o 
   5   0   0       34.96       25.96      1.32 o 
   6   0   0       55.37       53.89      1.93 o 
   7   0   0       70.32       71.71      2.36 o 
   8   0   0       29.91       30.88      1.92 o 
   9   0   0       36.73       36.05      2.23 o 
  10   0   0      118.93      106.71      4.34 o 
  11   0   0        0.14       -1.39      1.81 o 
  12   0   0        0.25        0.91      2.13 o 
  13   0   0        4.87       -0.91      3.37 o 
   1   1   0      784.89      779.89     10.75 o 
   2   1   0      495.58      506.67      6.01 o 
   3   1   0    21229.90    16130.43    444.39 o 
   4   1   0        8.25        9.31      0.72 o 
   5   1   0        7.13        6.68      0.67 o 
   6   1   0        3.73        4.99      0.70 o 
   7   1   0      304.74      288.01      4.80 o 
   8   1   0        0.04       -0.70      0.70 o 
   9   1   0       29.60       31.83      2.09 o 
  10   1   0       61.01       53.90      2.36 o 
  11   1   0       42.70       41.21      3.03 o 
  12   1   0        2.53        2.26      1.88 o 
  13   1   0       53.40       54.43      3.83 o 
   0   2   0      597.28      576.91      8.31 o 
   1   2   0     1658.38     1650.96     16.66 o 
   2   2   0      572.66      546.98      6.65 o 
   3   2   0      695.01      722.96      8.64 o 
   4   2   0     2963.19     2872.32     32.81 o 
   5   2   0       42.21       44.98      1.36 o 
   6   2   0      666.32      671.86      7.02 o 
   7   2   0      143.31      151.55      2.75 o 
   8   2   0      421.29      428.33      5.47 o 
   9   2   0       79.93       82.65      2.32 o 
  10   2   0       95.26       96.82      3.14 o 
  11   2   0        6.52        5.48      1.98 o 
  12   2   0       18.01       16.01      2.43 o 
  13   2   0        0.25        2.78      2.12 o 
   1   3   0        5.28        2.87      0.47 o 
   2   3   0      150.83      148.29      2.20 o 
   3   3   0      654.29      660.86      7.10 o 
   4   3   0       13.07       14.42      0.96 o 
   5   3   0      597.61      630.84      7.24 o 
   6   3   0      449.69      441.00      6.23 o 
   7   3   0      528.42      551.24      6.98 o 
   8   3   0       11.73       11.19      1.53 o 
   9   3   0       47.19       47.78      2.41 o 
  10   3   0       19.06       23.70      2.16 o 
  11   3   0        1.21        1.09      2.42 o 
  12   3   0       52.79       54.19      8.57 o 
  13   3   0       24.92       21.09      3.61 o 
   0   4   0      225.63      213.73      4.32 o 
   1   4   0       25.95       22.79      1.02 o 
   2   4   0      183.51      186.23      2.79 o 
   3   4   0       26.70       30.25      1.06 o 
   4   4   0        0.46       -0.26      0.45 o 
   5   4   0      175.66      185.70      2.88 o 
   6   4   0      295.19      304.60      5.72 o 
   7   4   0       17.39       21.08      2.55 o 
   8   4   0       31.30       33.23      2.57 o 
   9   4   0      138.61      136.60      4.27 o 
  10   4   0       58.46       63.84      3.31 o 
  11   4   0       73.50       72.50      6.08 o 
  12   4   0       53.73       60.19      4.86 o 
   1   5   0       29.17       29.38      1.23 o 
   2   5   0        1.06        1.42      0.69 o 
   3   5   0      185.54      188.54      2.99 o 
   4   5   0       83.45       92.38      2.75 o 
   5   5   0       35.16       35.61      1.91 o 
   6   5   0       17.91       17.63      1.78 o 
   7   5   0      353.83      338.00      6.59 o 
   8   5   0      509.95      522.90      9.01 o 
   9   5   0       12.11       10.89      2.65 o 
  10   5   0       80.56       78.35      3.63 o 
  11   5   0       45.61       53.04      3.72 o 
  12   5   0       35.46       41.07     12.88 o 
   0   6   0       73.88       70.05      2.78 o 
   1   6   0      219.43      234.99      3.78 o 
   2   6   0      104.52      107.20      5.94 o 
   3   6   0       32.66       31.76      2.71 o 
   4   6   0      187.30      190.18      4.71 o 
   5   6   0      129.56      124.26      3.96 o 
   6   6   0       58.99       61.14      2.72 o 
   7   6   0       68.60       67.48      3.07 o 
   8   6   0      169.21      159.95      4.74 o 
   9   6   0       16.33       16.24      2.43 o 
  10   6   0       15.23       12.63      2.41 o 
  11   6   0       61.67       69.25      3.97 o 
   1   7   0      150.26      148.61      3.76 o 
   2   7   0        4.28        3.61      1.29 o 
   3   7   0        8.81        8.58      1.55 o 
   4   7   0      779.83      780.24     18.58 o 
   5   7   0       57.19       56.28      2.79 o 
   6   7   0       56.62       56.57      3.79 o 
   7   7   0        0.01       -2.73      1.82 o 
   8   7   0        1.55       -0.31      1.77 o 
   9   7   0       53.83       61.35      3.91 o 
  10   7   0       22.77       19.78      3.45 o 
   0   8   0      217.27      201.68      8.68 o 
   1   8   0      431.06      457.42      7.87 o 
   2   8   0        9.25       11.74      1.99 o 
   3   8   0      190.74      196.26      6.49 o 
   4   8   0        0.26       -1.22      1.39 o 
   5   8   0        0.13       -1.02      1.36 o 
   6   8   0       62.48       64.44      4.01 o 
   7   8   0        0.07       -3.11      2.07 o 
   8   8   0        0.70        0.89      1.98 o 
   9   8   0        0.47        0.38      2.38 o 
   1   9   0       50.56       57.11      4.27 o 
   2   9   0      101.20       99.48      6.26 o 
   3   9   0       71.90       70.09      4.70 o 
   4   9   0        7.94        4.17      1.84 o 
   5   9   0        2.53        0.24      1.89 o 
   6   9   0        9.42        6.58      2.60 o 
   7   9   0        7.06        7.26      3.75 o 
   8   9   0        0.40       -1.55      2.33 o 
   0  10   0       87.42       80.28      6.37 o 
   1  10   0       16.26       14.05      3.20 o 
   2  10   0        0.12       -2.00      2.13 o 
   3  10   0       30.71       35.53      3.98 o 
   4  10   0        9.97        7.03      2.67 o 
   5  10   0       32.47       37.48      4.17 o 
   6  10   0       13.91       13.34      3.21 o 
   1  11   0        0.85       -3.21      2.30 o 
   2  11   0        0.01       -1.13      2.48 o 
   3  11   0       24.46       16.51      3.47 o 
 -14   1   1        1.00       -1.00      2.56 o 
 -13   1   1        2.91        3.06      2.05 o 
 -12   1   1        4.05        0.54      1.85 o 
 -11   1   1       13.97        8.48      2.29 o 
 -10   1   1       30.78       34.67      2.16 o 
  -9   1   1        0.03       -0.60      0.82 o 
  -8   1   1       18.96       15.04      1.20 o 
  -7   1   1      370.53      368.62      4.54 o 
  -6   1   1      749.81      752.00      8.53 o 
  -5   1   1      311.66      332.42      4.26 o 
  -4   1   1     2384.96     2358.04     23.63 o 
  -3   1   1     7108.02     6734.17     54.43 o 
  -2   1   1     3682.61     3487.79     32.04 o 
  -1   1   1        2.76        1.52      0.39 o 
   0   1   1      480.22      436.66      8.10 o 
   1   1   1     5892.24     5242.02    193.73 o 
   2   1   1     3630.91     3394.78     59.39 o 
   3   1   1       18.42       23.71      0.89 o 
   4   1   1       12.33       12.29      1.13 o 
   5   1   1      207.10      197.44      2.66 o 
   6   1   1      285.83      285.89      3.56 o 
   7   1   1       26.66       29.16      1.39 o 
   8   1   1       90.60       89.70      2.11 o 
   9   1   1        5.40        4.57      1.18 o 
  10   1   1       16.36       13.87      1.84 o 
  11   1   1       12.60       12.58      2.18 o 
  12   1   1       41.78       49.67      3.83 o 
  13   1   1        1.22       -0.98      1.91 o 
 -13   2   1        7.62        7.01      2.35 o 
 -12   2   1        2.43        2.43      1.87 o 
 -11   2   1       22.21       19.26      2.45 o 
 -10   2   1       18.94       17.11      2.18 o 
  -9   2   1      107.95      101.68      2.44 o 
  -8   2   1       11.55       12.26      1.16 o 
  -7   2   1      326.33      308.82      4.08 o 
  -6   2   1     1263.73     1314.75     12.06 o 
  -5   2   1      679.76      657.14      6.57 o 
  -4   2   1     1993.32     2027.37     17.23 o 
  -3   2   1      452.40      448.61      5.02 o 
  -2   2   1       81.89       77.25      1.61 o 
  -1   2   1       40.89       46.98      1.99 o 
   0   2   1     3656.26     3607.57     38.44 o 
   1   2   1     2277.02     2290.87     39.88 o 
   2   2   1     1935.74     1951.04     32.93 o 
   3   2   1       27.82       23.32      1.01 o 
   4   2   1      568.43      529.62      6.82 o 
   5   2   1        2.67        1.24      0.76 o 
   6   2   1        8.78        9.39      1.03 o 
   7   2   1      188.52      195.54      3.33 o 
   8   2   1        6.52        6.67      1.16 o 
   9   2   1      177.83      187.23      3.59 o 
  10   2   1       78.68       85.18      4.52 o 
  11   2   1        8.05        5.56      2.10 o 
  12   2   1       41.27       47.05      3.98 o 
  13   2   1       31.07       39.59      5.65 o 
 -13   3   1       37.18       37.90      3.60 o 
 -12   3   1       51.26       58.47      3.90 o 
 -11   3   1       62.99       66.32      3.67 o 
 -10   3   1       93.15       89.69      3.08 o 
  -9   3   1       78.19       77.51      3.17 o 
  -8   3   1        0.21       -0.92      1.00 o 
  -7   3   1      278.52      261.73      3.71 o 
  -6   3   1      160.45      173.07      2.36 o 
  -5   3   1        0.51        0.04      0.41 o 
  -4   3   1       13.50       13.97      1.09 o 
  -3   3   1     1061.82     1048.22     12.42 o 
  -2   3   1      138.82      125.10      1.87 o 
  -1   3   1       88.65       96.54      4.22 o 
   0   3   1      176.65      165.80      2.45 o 
   1   3   1      525.43      575.37      6.39 o 
   2   3   1     1299.91     1260.15     14.58 o 
   3   3   1      379.52      342.12      5.10 o 
   4   3   1     2817.13     2946.25     27.90 o 
   5   3   1      562.59      513.61      8.15 o 
   6   3   1        2.59        2.32      0.95 o 
   7   3   1       12.57       11.75      1.37 o 
   8   3   1        1.14        0.73      1.40 o 
   9   3   1      162.22      160.75      5.11 o 
  10   3   1        6.50        3.50      1.86 o 
  11   3   1       54.00       58.72      5.63 o 
  12   3   1       16.12       14.73      3.15 o 
 -13   4   1        7.44        7.07      2.99 o 
 -12   4   1       60.90       56.68      4.74 o 
 -11   4   1        3.87        4.17      2.57 o 
 -10   4   1      104.61      101.58      3.83 o 
  -9   4   1      159.00      161.42      4.53 o 
  -8   4   1       21.18       19.49      2.52 o 
  -7   4   1        0.08       -0.72      1.12 o 
  -6   4   1       35.50       35.10      1.83 o 
  -5   4   1       10.03        8.62      1.16 o 
  -4   4   1       19.97       20.66      1.38 o 
  -3   4   1      456.17      429.18     10.08 o 
  -2   4   1      631.40      653.02      7.13 o 
  -1   4   1      145.18      140.23      2.34 o 
   0   4   1      559.44      622.39      6.97 o 
   1   4   1      683.14      686.52      7.66 o 
   2   4   1        5.47       10.55      0.98 o 
   3   4   1      103.61      127.52      3.13 o 
   4   4   1      545.78      538.04      9.63 o 
   5   4   1      302.77      285.63      4.31 o 
   6   4   1      187.63      170.96      4.17 o 
   7   4   1      200.41      189.86      4.58 o 
   8   4   1      230.06      213.20      5.19 o 
   9   4   1      242.08      249.34      8.74 o 
  10   4   1        2.04        0.32      1.71 o 
  11   4   1        1.38       -2.25      1.72 o 
  12   4   1        0.99        0.31      3.24 o 
 -12   5   1        5.96        8.54      2.86 o 
 -11   5   1        0.09       -0.77      1.78 o 
 -10   5   1       17.20       19.40      2.48 o 
  -9   5   1      116.92      119.06      4.12 o 
  -8   5   1        0.13        0.71      1.54 o 
  -7   5   1        5.39        2.65      1.64 o 
  -6   5   1      274.23      279.67      5.22 o 
  -5   5   1      121.51      137.81      4.40 o 
  -4   5   1      255.01      263.41      5.75 o 
  -3   5   1       20.27       14.73      1.44 o 
  -2   5   1       70.17       66.01      1.67 o 
  -1   5   1       10.43       10.50      0.96 o 
   0   5   1      689.79      740.06     12.14 o 
   1   5   1      375.04      417.12      5.42 o 
   2   5   1      307.32      324.59      4.58 o 
   3   5   1       17.05       17.16      1.46 o 
   4   5   1       18.01       18.30      1.30 o 
   5   5   1        1.80        1.11      1.17 o 
   6   5   1      169.18      156.64      4.16 o 
   7   5   1        6.37        2.42      1.58 o 
   8   5   1       10.23        6.69      1.99 o 
   9   5   1        0.03       -1.15      1.66 o 
  10   5   1       33.19       33.79      3.07 o 
  11   5   1        0.04       -1.02      3.14 o 
 -12   6   1       11.70       12.35      5.81 o 
 -11   6   1        1.32        0.83      2.00 o 
 -10   6   1        0.59        0.40      2.11 o 
  -9   6   1       63.56       64.01      3.37 o 
  -8   6   1       32.04       29.69      3.00 o 
  -7   6   1      366.96      382.73     18.54 o 
  -6   6   1       69.66       61.80      3.38 o 
  -5   6   1       10.18        7.90      1.44 o 
  -4   6   1       42.28       40.90      2.07 o 
  -3   6   1      339.47      329.16      8.97 o 
  -2   6   1       17.40       16.22      1.56 o 
  -1   6   1      171.73      166.31      3.06 o 
   0   6   1       99.35      107.60      3.63 o 
   1   6   1       55.64       59.04      1.88 o 
   2   6   1        7.97        8.67      1.12 o 
   3   6   1       23.89       24.29      1.95 o 
   4   6   1       36.65       39.85      2.25 o 
   5   6   1      368.11      367.84      9.14 o 
   6   6   1      100.55      103.47      3.58 o 
   7   6   1       64.08       63.37      3.08 o 
   8   6   1      111.85       98.52      3.79 o 
   9   6   1       20.56       23.93      4.17 o 
  10   6   1       50.67       51.31      4.61 o 
  11   6   1       19.02       21.74      3.71 o 
 -11   7   1        3.60        1.73      2.14 o 
 -10   7   1        3.76        1.65      1.96 o 
  -9   7   1        0.82        0.47      1.77 o 
  -8   7   1        2.50        1.71      2.22 o 
  -7   7   1        0.36       -2.56      1.71 o 
  -6   7   1      345.35      350.61      8.68 o 
  -5   7   1       26.32       26.37      2.33 o 
  -4   7   1      206.43      209.45      4.81 o 
  -3   7   1       80.71       87.02      3.04 o 
  -2   7   1       42.91       43.58      2.28 o 
  -1   7   1       90.35       93.09      3.04 o 
   0   7   1        4.87        2.40      1.23 o 
   1   7   1        7.16       11.79      1.66 o 
   2   7   1       29.59       28.95      2.19 o 
   3   7   1      135.04      118.51      3.62 o 
   4   7   1      201.19      192.60      5.60 o 
   5   7   1       94.23       89.90      3.41 o 
   6   7   1       45.24       54.47      3.27 o 
   7   7   1       18.39       17.14      2.36 o 
   8   7   1       77.07       74.65      8.80 o 
   9   7   1        7.46        4.18      2.56 o 
  10   7   1       15.47       15.64      3.38 o 
 -10   8   1        0.04        0.58      2.12 o 
  -9   8   1        5.15        9.81      2.37 o 
  -8   8   1        1.44        2.29      2.34 o 
  -7   8   1        5.52        3.60      2.79 o 
  -6   8   1      131.82      130.91      5.38 o 
  -5   8   1       41.24       46.08      3.88 o 
  -4   8   1        0.18        1.05      1.54 o 
  -3   8   1      825.00      856.31     12.49 o 
  -2   8   1       48.35       54.00      2.72 o 
  -1   8   1       28.43       27.42      2.47 o 
   0   8   1       75.30       73.79      4.05 o 
   1   8   1      294.53      308.21      9.56 o 
   2   8   1       20.79       23.06      2.85 o 
   3   8   1       46.66       51.51      2.84 o 
   4   8   1       13.36       15.20      2.14 o 
   5   8   1        1.62        0.51      1.64 o 
   6   8   1        2.57        4.29      2.38 o 
   7   8   1       50.90       56.88      4.32 o 
   8   8   1        0.04       -3.26      3.48 o 
   9   8   1        9.35       12.70      4.59 o 
  -8   9   1       17.19       18.86      3.53 o 
  -7   9   1        0.59       -3.31      2.30 o 
  -6   9   1       21.54       22.99      3.37 o 
  -5   9   1        0.11       -0.47      2.50 o 
  -4   9   1       27.31       26.66      2.62 o 
  -3   9   1        2.44        1.26      1.63 o 
  -2   9   1      273.69      285.02     11.04 o 
  -1   9   1      118.81      118.08      5.11 o 
   0   9   1      659.00      671.96     13.59 o 
   1   9   1        0.53       -0.96      2.63 o 
   2   9   1       20.31       15.88      2.97 o 
   3   9   1        0.07       -0.36      1.55 o 
   4   9   1      119.00      116.94      4.63 o 
   5   9   1        4.08        0.84      2.04 o 
   6   9   1        0.56       -3.06      2.04 o 
   7   9   1        2.91        1.95      2.75 o 
  -6  10   1        7.93        8.32      3.08 o 
  -5  10   1        0.03       -2.54      2.23 o 
  -4  10   1       71.52       64.82      6.23 o 
  -3  10   1       23.32       22.04      3.31 o 
  -2  10   1       10.09        7.90      2.70 o 
  -1  10   1        0.80       -3.03      2.32 o 
   0  10   1        1.35       -3.55      2.86 o 
   1  10   1      197.40      216.94     11.22 o 
   2  10   1        4.45        2.66      2.57 o 
   3  10   1       81.92       74.66      4.59 o 
   4  10   1        3.36        1.17      2.61 o 
   5  10   1        9.37       12.13      3.07 o 
  -3  11   1        3.94       -2.12      2.41 o 
  -2  11   1        0.49       -1.25      2.55 o 
  -1  11   1        4.04       -0.76      2.48 o 
   0  11   1        7.68       10.73      6.07 o 
   1  11   1       11.85        8.92      3.21 o 
   2  11   1        1.79        6.09      5.64 o 
 -14   0   2        3.82        5.08      4.18 o 
 -13   0   2        0.17        1.12      3.70 o 
 -12   0   2        8.80        9.45      2.39 o 
 -11   0   2       21.18       25.88      3.89 o 
 -10   0   2       68.57       64.14      3.39 o 
  -9   0   2      651.20      666.80     23.50 o 
  -8   0   2       47.49       49.77      1.92 o 
  -7   0   2        9.19        8.32      1.07 o 
  -6   0   2      936.24      979.38     11.75 o 
  -5   0   2     1813.04     1837.18     23.11 o 
  -4   0   2     9148.72     8637.30     90.52 o 
  -3   0   2    10252.95     9048.10    131.37 o 
  -2   0   2     3959.30     3915.23     50.18 o 
  -1   0   2     5998.23     4997.40     91.68 o 
   0   0   2     2278.45     2149.44     41.05 o 
   1   0   2      540.11      581.94      9.15 o 
   2   0   2     2782.75     2608.32     35.21 o 
   3   0   2       85.79      101.00      2.34 o 
   4   0   2      530.00      477.57      6.82 o 
   5   0   2      994.32     1001.95     12.61 o 
   6   0   2        4.17        4.04      1.15 o 
   7   0   2       89.70       90.84      3.62 o 
   8   0   2      302.56      304.57      6.00 o 
   9   0   2       61.48       61.15      2.92 o 
  10   0   2        2.80        0.87      2.09 o 
  11   0   2       13.15       11.26      2.69 o 
  12   0   2        1.88        1.38      2.63 o 
 -14   1   2        4.78        4.62      3.00 o 
 -13   1   2        3.67        1.65      1.92 o 
 -12   1   2       49.73       50.23      3.18 o 
 -11   1   2        0.15       -2.08      1.39 o 
 -10   1   2       12.80       11.57      1.49 o 
  -9   1   2        0.10       -0.49      0.88 o 
  -8   1   2      195.16      196.53      3.17 o 
  -7   1   2     1042.12     1045.90     10.06 o 
  -6   1   2      129.21      116.69      2.09 o 
  -5   1   2      358.66      392.57      4.35 o 
  -4   1   2     1818.42     1835.36     15.69 o 
  -3   1   2     3934.53     3910.97     35.86 o 
  -2   1   2     2363.63     2471.66     24.66 o 
  -1   1   2       49.14       39.33      0.91 o 
   0   1   2     2930.61     2661.26     50.89 o 
   1   1   2     1882.39     1748.04     16.70 o 
   2   1   2        9.96        6.12      0.65 o 
   3   1   2        1.39        0.87      0.55 o 
   4   1   2        2.08        2.18      0.69 o 
   5   1   2     1309.49     1334.08     11.38 o 
   6   1   2        0.35        0.69      0.73 o 
   7   1   2        2.15        1.19      0.87 o 
   8   1   2        0.52        0.07      1.02 o 
   9   1   2        0.77       -0.26      1.12 o 
  10   1   2      128.90      128.56      3.57 o 
  11   1   2       15.66       15.93      3.46 o 
  12   1   2       35.89       38.42      3.40 o 
 -14   2   2        6.14        5.29      2.37 o 
 -13   2   2       42.48       43.87      3.59 o 
 -12   2   2       24.86       28.54      2.89 o 
 -11   2   2       48.74       49.08      3.04 o 
 -10   2   2        0.23       -0.13      1.40 o 
  -9   2   2      126.23      126.79      2.79 o 
  -8   2   2       40.24       41.20      1.55 o 
  -7   2   2      362.94      363.64      4.54 o 
  -6   2   2       98.52       84.27      1.82 o 
  -5   2   2      799.70      832.97      8.02 o 
  -4   2   2        1.02        1.38      0.83 o 
  -3   2   2       91.76       82.55      1.55 o 
  -2   2   2      760.74      736.03      9.61 o 
  -1   2   2        0.58        1.50      0.79 o 
   0   2   2       91.54      105.87      2.22 o 
   1   2   2        9.99       19.30      1.15 o 
   2   2   2     1841.78     1879.59     18.87 o 
   3   2   2      617.01      593.09      6.78 o 
   4   2   2       28.12       21.06      1.30 o 
   5   2   2      762.53      814.78      9.30 o 
   6   2   2        0.01       -1.13      0.80 o 
   7   2   2      119.58      126.44      3.57 o 
   8   2   2       77.30       78.24      2.63 o 
   9   2   2       17.78       21.11      1.98 o 
  10   2   2        7.25        9.39      4.30 o 
  11   2   2       30.47       40.95      3.97 o 
  12   2   2        4.60        6.09      3.80 o 
 -13   3   2        3.77        5.23      2.34 o 
 -12   3   2       25.61       28.42      3.05 o 
 -11   3   2        4.94        3.75      2.86 o 
 -10   3   2       20.00       16.18      2.24 o 
  -9   3   2       23.56       26.85      1.98 o 
  -8   3   2      172.11      165.19      3.60 o 
  -7   3   2      278.07      282.93      4.49 o 
  -6   3   2      167.21      175.70      2.72 o 
  -5   3   2      143.17      158.23      2.18 o 
  -4   3   2      224.59      217.66      3.82 o 
  -3   3   2      251.35      263.40      3.37 o 
  -2   3   2       64.48       67.51      1.47 o 
  -1   3   2      145.03      144.99      2.41 o 
   0   3   2       84.58       88.71      2.11 o 
   1   3   2      156.79      154.99      3.04 o 
   2   3   2      866.30      911.13     13.42 o 
   3   3   2       32.38       30.65      1.36 o 
   4   3   2     1218.09     1260.30     13.16 o 
   5   3   2      184.08      171.06      3.24 o 
   6   3   2      121.44      122.17      2.89 o 
   7   3   2        4.76        3.01      1.14 o 
   8   3   2       41.63       44.26      5.18 o 
   9   3   2       35.41       38.59      3.45 o 
  10   3   2      117.39      124.24      5.47 o 
  11   3   2        1.24        1.89      5.05 o 
  12   3   2        1.45        1.22      3.77 o 
 -13   4   2       10.03        8.42      2.98 o 
 -12   4   2       35.65       37.86      3.70 o 
 -11   4   2       79.02       82.75      3.81 o 
 -10   4   2       57.93       57.29      2.73 o 
  -9   4   2       15.70       12.11      1.71 o 
  -8   4   2        0.37       -0.23      1.23 o 
  -7   4   2      114.43      100.99      3.81 o 
  -6   4   2       68.63       59.62      1.94 o 
  -5   4   2      183.26      184.59      3.59 o 
  -4   4   2        0.91        1.37      0.78 o 
  -3   4   2      100.01      109.93      1.96 o 
  -2   4   2     1002.83     1073.53     11.16 o 
  -1   4   2      762.32      790.24     10.24 o 
   0   4   2      717.46      764.63      8.57 o 
   1   4   2     2932.63     3172.67     44.78 o 
   2   4   2        8.56       12.59      1.25 o 
   3   4   2      182.33      186.05      3.81 o 
   4   4   2       41.42       35.76      1.61 o 
   5   4   2       21.17       19.98      1.89 o 
   6   4   2      283.31      276.43      5.58 o 
   7   4   2        0.06        0.57      1.40 o 
   8   4   2        0.48       -0.66      1.53 o 
   9   4   2        1.69        2.25      2.27 o 
  10   4   2        8.33       13.14      6.47 o 
  11   4   2       16.39       17.04      3.28 o 
 -13   5   2        3.58        2.94      2.88 o 
 -12   5   2       22.49       23.02      7.09 o 
 -11   5   2        0.70        1.86      2.37 o 
 -10   5   2       60.37       55.39      3.14 o 
  -9   5   2       93.23       90.33      3.58 o 
  -8   5   2       99.79      103.25      4.80 o 
  -7   5   2        4.21        3.84      1.72 o 
  -6   5   2       57.63       50.35      2.86 o 
  -5   5   2       15.57       16.58      1.53 o 
  -4   5   2      201.42      189.80      3.94 o 
  -3   5   2        0.43        0.12      0.55 o 
  -2   5   2     1220.35     1255.04     13.09 o 
  -1   5   2      353.87      382.67      5.14 o 
   0   5   2       63.16       58.69      1.83 o 
   1   5   2      897.07      946.96     14.33 o 
   2   5   2       26.40       24.37      1.53 o 
   3   5   2      131.85      131.61      4.42 o 
   4   5   2      367.04      377.18      6.32 o 
   5   5   2        0.16        0.19      1.28 o 
   6   5   2      228.76      201.50      4.82 o 
   7   5   2       33.03       33.98      3.48 o 
   8   5   2       12.25       14.87      2.83 o 
   9   5   2       71.03       67.72      4.26 o 
  10   5   2        2.44        3.40      2.59 o 
  11   5   2        3.62        0.49      2.47 o 
 -12   6   2       58.80       63.88      5.27 o 
 -11   6   2       46.42       49.19      3.69 o 
 -10   6   2       32.24       30.27      2.95 o 
  -9   6   2       84.22       83.63      5.53 o 
  -8   6   2       54.17       47.90      3.34 o 
  -7   6   2       53.76       51.99      4.42 o 
  -6   6   2       14.79       15.81      2.87 o 
  -5   6   2       57.40       54.37      2.39 o 
  -4   6   2       99.71      113.87      3.76 o 
  -3   6   2      444.47      439.09      7.18 o 
  -2   6   2       39.47       43.86      2.11 o 
  -1   6   2       15.52       19.89      1.42 o 
   0   6   2        2.39        0.70      0.88 o 
   1   6   2      271.80      282.51      4.53 o 
   2   6   2        8.12        8.12      1.18 o 
   3   6   2        9.42       10.71      1.70 o 
   4   6   2      138.78      135.25      5.30 o 
   5   6   2       59.66       53.93      3.72 o 
   6   6   2       86.08       87.28      4.31 o 
   7   6   2       38.89       48.00      4.03 o 
   8   6   2        1.49       -0.79      2.07 o 
   9   6   2       63.95       48.81      4.46 o 
  10   6   2       21.98       26.88      3.99 o 
 -11   7   2        0.02       -1.34      2.03 o 
 -10   7   2        5.67        4.01      2.16 o 
  -9   7   2        3.47        2.86      2.01 o 
  -8   7   2       15.82       12.83      2.68 o 
  -7   7   2      219.13      211.24     10.82 o 
  -6   7   2      392.17      387.24     12.34 o 
  -5   7   2      159.80      160.15      4.24 o 
  -4   7   2        4.64        1.35      1.51 o 
  -3   7   2       48.63       49.15      2.47 o 
  -2   7   2        5.82        7.35      1.60 o 
  -1   7   2        3.64        1.57      1.29 o 
   0   7   2      118.55      119.02      2.90 o 
   1   7   2       10.93        9.32      1.59 o 
   2   7   2        1.86        2.96      1.42 o 
   3   7   2        6.75        4.62      1.71 o 
   4   7   2       67.08       62.02      2.94 o 
   5   7   2       20.38       16.69      3.50 o 
   6   7   2       62.59       55.13      3.26 o 
   7   7   2       51.05       44.12      4.85 o 
   8   7   2        7.17        8.48      2.79 o 
   9   7   2       70.94       65.97      6.09 o 
 -10   8   2        7.00        6.44      2.41 o 
  -9   8   2        9.54        8.46      2.92 o 
  -8   8   2        2.74        4.08      2.48 o 
  -7   8   2        2.40        1.61      2.09 o 
  -6   8   2        1.53        0.68      2.03 o 
  -5   8   2        1.24        1.43      3.92 o 
  -4   8   2      414.97      433.59      7.95 o 
  -3   8   2      287.03      289.71      6.21 o 
  -2   8   2        0.46       -1.35      1.37 o 
  -1   8   2       57.54       53.34      2.73 o 
   0   8   2       92.78       91.35      8.55 o 
   1   8   2        0.75       -1.91      1.27 o 
   2   8   2       91.66       80.02      3.27 o 
   3   8   2      103.70       99.40      3.67 o 
   4   8   2        0.86       -0.08      1.59 o 
   5   8   2        4.92        4.60      1.91 o 
   6   8   2       19.45       14.92      3.03 o 
   7   8   2       10.66       10.51      2.91 o 
   8   8   2        0.53       -0.64      2.36 o 
  -8   9   2       10.19        9.23      3.16 o 
  -7   9   2       11.18        9.84      2.88 o 
  -6   9   2        1.65       -1.03      2.09 o 
  -5   9   2       34.47       34.56      5.52 o 
  -4   9   2       55.52       57.80      3.42 o 
  -3   9   2       30.65       36.09      3.97 o 
  -2   9   2        0.08       -1.40      2.13 o 
  -1   9   2       59.90       60.70      3.92 o 
   0   9   2       12.58        9.68      5.15 o 
   1   9   2        1.54        0.64      3.23 o 
   2   9   2        0.29       -2.90      1.93 o 
   3   9   2       11.27       12.21      2.27 o 
   4   9   2        0.32        0.01      1.73 o 
   5   9   2       12.36       10.06      2.33 o 
   6   9   2       27.08       30.21      4.60 o 
   7   9   2        0.00        0.06      2.49 o 
  -6  10   2       45.22       51.35      4.73 o 
  -5  10   2       31.16       37.67     12.88 o 
  -4  10   2       10.04        6.83      3.91 o 
  -3  10   2       52.13       61.93      4.51 o 
  -2  10   2       62.91       62.93      4.27 o 
  -1  10   2        8.88        8.17      7.32 o 
   0  10   2        1.18       -1.89      2.28 o 
   1  10   2        1.96       -3.23      2.19 o 
   2  10   2       20.00       22.51      3.54 o 
   3  10   2        1.52        3.94      4.61 o 
   4  10   2        5.95        2.66      2.78 o 
   5  10   2        1.80        2.71      3.00 o 
  -2  11   2       34.48       28.73      5.66 o 
  -1  11   2        9.70        7.71      3.05 o 
   0  11   2        0.36        3.26      3.55 o 
 -14   1   3        4.45        0.59      2.85 o 
 -13   1   3        0.01        0.95      1.91 o 
 -12   1   3       39.51       37.03      4.37 o 
 -11   1   3       18.08       16.16      2.29 o 
 -10   1   3        5.07        4.14      1.24 o 
  -9   1   3       30.14       34.86      1.87 o 
  -8   1   3        2.96        4.65      0.92 o 
  -7   1   3      587.63      609.78      7.63 o 
  -6   1   3       40.88       40.36      1.46 o 
  -5   1   3       68.54       69.18      2.22 o 
  -4   1   3      468.12      466.24      5.51 o 
  -3   1   3     3467.85     3450.27     31.97 o 
  -2   1   3      387.04      374.81      6.01 o 
  -1   1   3      277.95      284.39      3.53 o 
   0   1   3        0.11       -0.65      0.52 o 
   1   1   3      358.08      344.18      5.40 o 
   2   1   3     1192.34     1195.48     20.34 o 
   3   1   3        0.38        0.11      0.68 o 
   4   1   3       60.79       53.09      2.04 o 
   5   1   3        1.69        0.27      0.83 o 
   6   1   3      362.37      370.91      5.61 o 
   7   1   3       61.49       57.97      2.31 o 
   8   1   3        3.92        2.86      1.41 o 
   9   1   3       58.80       59.16      2.65 o 
  10   1   3       16.46       15.72      2.54 o 
  11   1   3        5.54        6.44      4.03 o 
 -14   2   3       14.66       10.09      2.75 o 
 -13   2   3        0.42       -1.62      1.86 o 
 -12   2   3        1.99       -0.16      1.71 o 
 -11   2   3       24.64       26.34      3.40 o 
 -10   2   3       46.63       52.76      3.01 o 
  -9   2   3        7.01        5.05      1.24 o 
  -8   2   3       69.59       75.36      2.00 o 
  -7   2   3      616.91      666.90     10.84 o 
  -6   2   3     1391.59     1487.74     15.54 o 
  -5   2   3      193.25      195.87      3.13 o 
  -4   2   3       12.67       13.53      0.78 o 
  -3   2   3       80.04       75.54      1.67 o 
  -2   2   3      827.45      862.39     10.25 o 
  -1   2   3      292.11      324.31      6.18 o 
   0   2   3      667.20      626.99      8.38 o 
   1   2   3       13.47       13.88      1.23 o 
   2   2   3      257.17      277.84      3.82 o 
   3   2   3      263.25      266.12      3.92 o 
   4   2   3        0.00       -0.73      0.73 o 
   5   2   3       73.49       78.45      2.27 o 
   6   2   3      224.33      243.37      4.34 o 
   7   2   3      142.41      141.47      3.40 o 
   8   2   3       25.22       27.22      2.56 o 
   9   2   3       67.74       61.29      3.13 o 
  10   2   3        7.70        8.16      2.77 o 
  11   2   3       39.73       44.32      6.25 o 
 -14   3   3        7.96        8.82      2.68 o 
 -13   3   3        0.48       -1.31      1.89 o 
 -12   3   3       45.44       49.18      3.65 o 
 -11   3   3        1.19       -0.91      1.59 o 
 -10   3   3       52.28       51.59      3.27 o 
  -9   3   3       88.62       91.49      2.82 o 
  -8   3   3        5.40        7.06      1.28 o 
  -7   3   3      174.35      181.70      3.01 o 
  -6   3   3      297.25      302.07      4.34 o 
  -5   3   3      758.98      823.38      7.93 o 
  -4   3   3       99.86      106.35      1.84 o 
  -3   3   3      321.54      325.20      4.31 o 
  -2   3   3      183.05      177.42      6.82 o 
  -1   3   3      141.55      156.54      3.17 o 
   0   3   3       29.92       23.13      1.49 o 
   1   3   3       21.20       12.64      2.69 o 
   2   3   3       21.39       29.55      1.22 o 
   3   3   3      416.16      461.84      6.59 o 
   4   3   3       28.87       26.84      1.55 o 
   5   3   3      207.34      201.58      3.75 o 
   6   3   3       26.93       26.01      1.85 o 
   7   3   3       91.78       90.24      3.37 o 
   8   3   3       14.66        9.99      2.48 o 
   9   3   3        3.83        1.51      2.14 o 
  10   3   3        1.21       -3.78      3.97 o 
  11   3   3        0.76       -1.90      2.52 o 
 -13   4   3        0.03       -2.75      2.16 o 
 -12   4   3       14.92       13.91      2.82 o 
 -11   4   3        7.95        5.90      2.14 o 
 -10   4   3       38.58       46.78      3.36 o 
  -9   4   3      127.99      122.27      3.39 o 
  -8   4   3       19.52       18.05      1.74 o 
  -7   4   3       26.27       24.18      2.06 o 
  -6   4   3       52.68       52.12      2.76 o 
  -5   4   3       50.88       60.45      1.99 o 
  -4   4   3      605.41      639.90      7.30 o 
  -3   4   3      251.39      287.10      4.75 o 
  -2   4   3      469.30      510.26      6.32 o 
  -1   4   3      467.34      496.49     10.96 o 
   0   4   3      206.59      230.05      4.30 o 
   1   4   3       48.38       54.24      2.09 o 
   2   4   3      219.80      205.00      7.64 o 
   3   4   3        9.27        6.83      1.08 o 
   4   4   3        8.48        6.82      1.11 o 
   5   4   3       20.62       19.52      1.95 o 
   6   4   3       18.34       13.37      1.90 o 
   7   4   3       12.86        9.56      2.98 o 
   8   4   3       13.94       10.71      2.95 o 
   9   4   3        5.93        6.91      2.58 o 
  10   4   3        0.32       -1.05      2.34 o 
  11   4   3        0.11       -3.66      2.44 o 
 -13   5   3        3.07        0.53      2.84 o 
 -12   5   3        8.17        9.37      3.04 o 
 -11   5   3       14.97        8.95      3.17 o 
 -10   5   3       29.30       30.80      3.02 o 
  -9   5   3       41.73       48.62      3.18 o 
  -8   5   3        0.17       -0.41      1.65 o 
  -7   5   3       23.16       31.95      2.94 o 
  -6   5   3       19.68       15.76      2.23 o 
  -5   5   3       16.16       18.16      1.59 o 
  -4   5   3       24.57       23.24      1.75 o 
  -3   5   3      325.20      341.85      4.81 o 
  -2   5   3      241.96      253.11      4.04 o 
  -1   5   3      373.23      398.24     13.11 o 
   0   5   3      101.44      105.95      2.94 o 
   1   5   3      244.80      242.55      6.25 o 
   2   5   3      164.69      169.44      4.02 o 
   3   5   3      199.75      197.28      4.96 o 
   4   5   3        2.57        2.37      1.25 o 
   5   5   3        9.50        9.92      2.30 o 
   6   5   3       58.36       58.82      4.01 o 
   7   5   3      125.84      124.78      9.72 o 
   8   5   3        2.31       -2.44      1.98 o 
   9   5   3       18.23       16.30      3.37 o 
  10   5   3        5.04        5.83      2.75 o 
 -12   6   3        2.14        2.29      2.71 o 
 -11   6   3       29.59       31.43      3.96 o 
 -10   6   3       14.61       14.93      2.45 o 
  -9   6   3       13.39       15.03      2.26 o 
  -8   6   3       73.17       73.69      3.93 o 
  -7   6   3       42.91       44.79      3.63 o 
  -6   6   3      131.21      124.41      4.74 o 
  -5   6   3       84.17       84.05      2.86 o 
  -4   6   3       22.95       22.82      4.43 o 
  -3   6   3       31.20       31.53      2.20 o 
  -2   6   3        7.20        5.22      1.05 o 
  -1   6   3       12.77       15.26      2.00 o 
   0   6   3       40.44       38.96      1.95 o 
   1   6   3      122.13      128.67      5.18 o 
   2   6   3      104.84      108.02      4.36 o 
   3   6   3        2.81        1.31      1.44 o 
   4   6   3        0.80       -1.63      2.10 o 
   5   6   3       26.11       22.96      3.23 o 
   6   6   3      228.00      221.02      7.09 o 
   7   6   3       11.40       12.55      3.04 o 
   8   6   3        2.51        0.63      2.35 o 
   9   6   3        6.45        5.51      2.83 o 
 -11   7   3        3.41        0.34      2.01 o 
 -10   7   3       30.25       32.86      3.15 o 
  -9   7   3        0.13       -0.91      2.07 o 
  -8   7   3       58.55       57.59      4.13 o 
  -7   7   3       22.96       27.34      3.33 o 
  -6   7   3        0.23       -1.44      2.44 o 
  -5   7   3        1.19       -2.23      1.76 o 
  -4   7   3       24.63       24.60      2.62 o 
  -3   7   3        8.10        7.38      1.66 o 
  -2   7   3        0.68       -0.55      1.20 o 
  -1   7   3      126.30      118.84      6.10 o 
   0   7   3       25.99       25.61      1.89 o 
   1   7   3       53.89       61.08      4.12 o 
   2   7   3        1.68       -1.10      1.34 o 
   3   7   3      148.02      137.47      6.31 o 
   4   7   3        1.51        0.37      2.13 o 
   5   7   3       72.91       62.59      3.26 o 
   6   7   3        0.01        1.32      1.86 o 
   7   7   3        6.50        4.66      2.55 o 
   8   7   3        5.16        3.69      3.38 o 
 -10   8   3        0.12       -2.66      1.88 o 
  -9   8   3        0.08       -3.13      2.09 o 
  -8   8   3       17.35       20.73      4.71 o 
  -7   8   3       38.56       53.18      5.15 o 
  -6   8   3        6.90        3.70      3.17 o 
  -5   8   3        1.14        0.85      2.12 o 
  -4   8   3        0.04       -1.18      1.52 o 
  -3   8   3       30.43       31.75      2.65 o 
  -2   8   3        4.67        3.39      1.70 o 
  -1   8   3        0.03       -2.06      1.37 o 
   0   8   3       26.50       24.69      5.75 o 
   1   8   3       51.15       49.07      2.94 o 
   2   8   3        1.67        1.49      2.06 o 
   3   8   3        0.07       -2.23      1.49 o 
   4   8   3        0.66       -1.20      1.57 o 
   5   8   3        0.01       -1.54      1.66 o 
   6   8   3        3.13        5.32      2.19 o 
   7   8   3        9.91        9.73      4.17 o 
  -8   9   3        6.20        4.00      2.83 o 
  -7   9   3       11.16       16.63      3.27 o 
  -6   9   3        6.29        4.48      2.54 o 
  -5   9   3       13.59       14.61      3.12 o 
  -4   9   3       56.82       60.61      4.17 o 
  -3   9   3      188.26      181.79      8.79 o 
  -2   9   3       24.51       24.94      3.32 o 
  -1   9   3       46.66       36.02      9.18 o 
   0   9   3        0.18       -3.02      2.01 o 
   1   9   3       22.97       14.18      2.99 o 
   2   9   3        0.25       -1.62      2.29 o 
   3   9   3        7.42        1.85      1.89 o 
   4   9   3       20.92       25.93      3.91 o 
   5   9   3       15.19       13.76      2.52 o 
   6   9   3        1.95        2.04      2.63 o 
  -6  10   3       21.04       21.44      5.88 o 
  -5  10   3        1.77        0.57      2.47 o 
  -4  10   3        4.51       -0.29      3.53 o 
  -3  10   3        2.35       -1.15      3.39 o 
  -2  10   3       26.44       21.54      3.44 o 
  -1  10   3        3.91        3.29      2.60 o 
   0  10   3       47.99       50.79     10.36 o 
   1  10   3        3.98        5.80      2.77 o 
   2  10   3        0.00       -2.51      2.36 o 
   3  10   3        5.97        2.61      2.73 o 
 -14   0   4        4.58        0.79      3.89 o 
 -13   0   4        6.60        6.64      4.11 o 
 -12   0   4        0.72       -1.95      2.46 o 
 -11   0   4      138.65      133.95      5.22 o 
 -10   0   4      263.03      280.30      7.39 o 
  -9   0   4       61.95       52.85      3.20 o 
  -8   0   4      280.76      269.57      9.80 o 
  -7   0   4      899.05      903.53     11.40 o 
  -6   0   4      843.16      850.06     10.71 o 
  -5   0   4      864.24      862.25     13.53 o 
  -4   0   4      867.92      920.24     14.01 o 
  -3   0   4      758.95      794.46     18.11 o 
  -2   0   4       52.03       55.51      3.49 o 
  -1   0   4     2137.30     2239.02     44.32 o 
   0   0   4     1565.97     1584.64     33.01 o 
   1   0   4      154.68      151.62      4.41 o 
   2   0   4      324.33      345.93      7.44 o 
   3   0   4      846.80      911.71     15.29 o 
   4   0   4        9.51       11.29      3.17 o 
   5   0   4       47.32       52.69      3.44 o 
   6   0   4       81.72       77.59      3.85 o 
   7   0   4       92.35       75.23      3.98 o 
   8   0   4       77.41       85.38      4.52 o 
   9   0   4       14.87       14.49      8.52 o 
  10   0   4       23.73       20.88      4.82 o 
  11   0   4        4.65        4.96      3.92 o 
 -14   1   4        0.01       -3.16      2.60 o 
 -13   1   4        8.53       11.81      2.47 o 
 -12   1   4        6.00        8.19      2.11 o 
 -11   1   4       14.64       10.46      2.07 o 
 -10   1   4      159.63      151.73      3.71 o 
  -9   1   4       17.11       16.51      1.93 o 
  -8   1   4      420.65      420.72     11.55 o 
  -7   1   4     1396.49     1409.53     13.20 o 
  -6   1   4      542.76      552.22      5.35 o 
  -5   1   4       31.86       30.56      1.34 o 
  -4   1   4       29.92       45.94      1.78 o 
  -3   1   4     1305.09     1343.06     13.57 o 
  -2   1   4       22.16       16.17      1.56 o 
  -1   1   4       34.03       25.75      0.99 o 
   0   1   4       82.18       84.07      2.53 o 
   1   1   4      251.78      290.26      6.35 o 
   2   1   4      149.16      161.36      3.79 o 
   3   1   4       99.99       98.76      3.57 o 
   4   1   4       35.02       39.06      2.16 o 
   5   1   4        4.00        1.26      1.56 o 
   6   1   4       56.92       51.96      2.68 o 
   7   1   4       19.31       18.30      2.34 o 
   8   1   4        6.79        4.19      1.92 o 
   9   1   4       56.64       62.49      3.68 o 
  10   1   4       58.81       62.48      3.68 o 
  11   1   4        1.80       -0.53      3.41 o 
 -14   2   4        2.26       -2.24      2.00 o 
 -13   2   4       20.91       16.85      2.66 o 
 -12   2   4        5.36        8.00      2.18 o 
 -11   2   4       17.91       17.28      2.83 o 
 -10   2   4      237.65      218.62      9.34 o 
  -9   2   4       33.74       31.37      2.14 o 
  -8   2   4       11.17       11.53      1.18 o 
  -7   2   4       24.64       25.94      1.43 o 
  -6   2   4       25.30       21.02      1.95 o 
  -5   2   4      130.44      138.73      2.70 o 
  -4   2   4      532.79      567.77      8.78 o 
  -3   2   4      113.74      118.12      2.28 o 
  -2   2   4      351.21      337.41      4.95 o 
  -1   2   4       25.77       26.15      1.70 o 
   0   2   4        6.28        3.02      1.04 o 
   1   2   4        0.27       -1.13      0.76 o 
   2   2   4       26.23       26.86      4.38 o 
   3   2   4       20.02       24.61      1.98 o 
   4   2   4      364.39      391.62      5.59 o 
   5   2   4        0.69        1.17      1.32 o 
   6   2   4       46.47       46.63      2.70 o 
   7   2   4       27.63       28.56      2.75 o 
   8   2   4        2.68        1.38      1.77 o 
   9   2   4       89.16       92.72      3.99 o 
  10   2   4       24.03       29.92      4.10 o 
 -14   3   4        2.19        3.12      2.55 o 
 -13   3   4        0.67       -1.39      2.08 o 
 -12   3   4        2.10        0.69      2.02 o 
 -11   3   4       18.74       19.62      2.54 o 
 -10   3   4      109.29      101.09      3.81 o 
  -9   3   4       16.00       12.66      1.57 o 
  -8   3   4       16.70       19.09      2.40 o 
  -7   3   4      198.53      208.80      3.66 o 
  -6   3   4      165.84      185.79      3.34 o 
  -5   3   4       94.06       96.62      1.92 o 
  -4   3   4       16.63       23.45      1.17 o 
  -3   3   4       91.09       86.64      2.41 o 
  -2   3   4       28.51       26.56      1.76 o 
  -1   3   4      142.06      142.30      3.33 o 
   0   3   4       41.13       34.17      1.79 o 
   1   3   4      835.17      844.92     12.44 o 
   2   3   4       38.43       37.50      2.09 o 
   3   3   4        0.08       -0.56      1.01 o 
   4   3   4       41.22       42.99      2.42 o 
   5   3   4       27.99       32.27      7.48 o 
   6   3   4      440.49      461.22      8.34 o 
   7   3   4       44.18       39.04      2.98 o 
   8   3   4       17.84       19.24      3.15 o 
   9   3   4        2.09        1.38      2.50 o 
  10   3   4        6.06        2.72      2.69 o 
 -13   4   4       39.23       37.76      3.58 o 
 -12   4   4       26.83       26.19      3.05 o 
 -11   4   4        1.22        4.16      1.96 o 
 -10   4   4        1.01        1.14      1.81 o 
  -9   4   4        0.27       -1.64      1.10 o 
  -8   4   4        4.03        3.41      1.38 o 
  -7   4   4        3.34        0.55      1.19 o 
  -6   4   4      116.54      105.90      3.18 o 
  -5   4   4       59.22       56.89      1.70 o 
  -4   4   4        0.38        0.39      0.69 o 
  -3   4   4      856.99      922.66     13.18 o 
  -2   4   4      587.25      627.26     18.55 o 
  -1   4   4      299.05      300.58      7.56 o 
   0   4   4       68.36       65.01      3.09 o 
   1   4   4      245.73      236.52      5.48 o 
   2   4   4       84.82       85.41      2.90 o 
   3   4   4      341.71      350.94      6.51 o 
   4   4   4       40.87       35.68      2.62 o 
   5   4   4       47.52       52.91      2.85 o 
   6   4   4        9.08        7.98      1.90 o 
   7   4   4       11.59        6.93      2.53 o 
   8   4   4        8.99       13.88      3.02 o 
   9   4   4       19.96       19.76      5.54 o 
  10   4   4       22.80       21.93      3.86 o 
 -13   5   4        0.71        0.35      2.90 o 
 -12   5   4        8.78        7.83      2.87 o 
 -11   5   4       71.09       69.56      4.52 o 
 -10   5   4        0.00       -1.89      1.96 o 
  -9   5   4        0.12        0.13      1.49 o 
  -8   5   4       29.14       23.88      2.80 o 
  -7   5   4       45.92       41.80      5.24 o 
  -6   5   4        2.30        1.82      1.56 o 
  -5   5   4        9.14       11.13      2.09 o 
  -4   5   4       98.76      103.86      3.80 o 
  -3   5   4       66.00       74.85      2.52 o 
  -2   5   4       28.75       27.57      1.66 o 
  -1   5   4        7.61        6.78      1.26 o 
   0   5   4      125.83      120.27      3.44 o 
   1   5   4       95.92       96.09      4.58 o 
   2   5   4      330.06      321.66      8.34 o 
   3   5   4        6.88        3.67      1.44 o 
   4   5   4       11.18       10.01      1.85 o 
   5   5   4        8.61        9.91      2.59 o 
   6   5   4       26.06       33.81      3.61 o 
   7   5   4      105.26      104.53     14.18 o 
   8   5   4        4.26        5.24      2.68 o 
   9   5   4        1.98        1.15      2.56 o 
 -12   6   4        0.95        1.33      2.70 o 
 -11   6   4       13.78       11.88      3.11 o 
 -10   6   4       11.96       11.15      2.31 o 
  -9   6   4       58.17       63.39      4.17 o 
  -8   6   4       20.04       11.64      2.54 o 
  -7   6   4        1.55       -1.75      1.69 o 
  -6   6   4       38.59       40.25      3.47 o 
  -5   6   4       95.08       83.90      4.00 o 
  -4   6   4       29.37       32.14      6.55 o 
  -3   6   4       32.12       36.58      2.33 o 
  -2   6   4       67.49       70.27      2.36 o 
  -1   6   4      106.74      110.82      4.05 o 
   0   6   4       13.94       16.93      1.71 o 
   1   6   4        3.00        2.11      1.25 o 
   2   6   4       37.26       38.47      2.32 o 
   3   6   4      197.92      179.37     10.13 o 
   4   6   4       20.63       19.53      3.46 o 
   5   6   4       37.44       40.00      3.87 o 
   6   6   4        2.83        1.03      2.31 o 
   7   6   4       27.22       24.21      4.21 o 
   8   6   4        1.39       -1.02      2.39 o 
 -11   7   4       16.78       11.31      3.48 o 
 -10   7   4       45.04       58.60      4.89 o 
  -9   7   4        6.49        2.56      2.40 o 
  -8   7   4        0.43       -2.73      1.82 o 
  -7   7   4      159.50      160.73      6.06 o 
  -6   7   4      114.74      123.77      5.20 o 
  -5   7   4       44.64       44.19      3.93 o 
  -4   7   4        6.09        3.12      1.57 o 
  -3   7   4        8.99        7.60      1.75 o 
  -2   7   4       51.44       51.54      2.82 o 
  -1   7   4      132.17      116.78      3.89 o 
   0   7   4       23.76       22.26      1.95 o 
   1   7   4       98.75       99.01      3.65 o 
   2   7   4       24.22       19.03      4.20 o 
   3   7   4       28.97       20.14      3.61 o 
   4   7   4        2.05        0.08      1.79 o 
   5   7   4        3.08        3.03      2.39 o 
   6   7   4       19.25       21.51      7.85 o 
   7   7   4       31.82       33.15      4.87 o 
 -10   8   4       24.73       22.99      3.77 o 
  -9   8   4        3.25        5.14      4.76 o 
  -8   8   4       10.08       14.10      3.24 o 
  -7   8   4       86.43       90.48      4.87 o 
  -6   8   4       36.51       35.51      3.88 o 
  -5   8   4       25.93       25.45      3.37 o 
  -4   8   4       58.60       65.78      4.68 o 
  -3   8   4        2.92        1.64      1.59 o 
  -2   8   4       40.58       46.12      3.18 o 
  -1   8   4       29.72       24.27      4.06 o 
   0   8   4       80.05       66.65      4.22 o 
   1   8   4       78.06       68.86      4.31 o 
   2   8   4       80.33       65.49      3.34 o 
   3   8   4        1.55        0.18      1.87 o 
   4   8   4       87.99       84.66      3.91 o 
   5   8   4        5.86        6.07      2.28 o 
   6   8   4        0.73       -0.87      2.01 o 
  -8   9   4       49.65       64.24      5.34 o 
  -7   9   4       28.54       28.26      3.94 o 
  -6   9   4        0.06        0.78      2.51 o 
  -5   9   4        8.76        9.25      2.83 o 
  -4   9   4        2.70        1.58      2.33 o 
  -3   9   4        1.94        0.76      2.38 o 
  -2   9   4        0.06       -1.74      2.00 o 
  -1   9   4        0.63       -3.02      2.02 o 
   0   9   4        0.00        1.05      2.24 o 
   1   9   4       43.25       46.91      9.18 o 
   2   9   4        1.30        0.28      2.60 o 
   3   9   4        3.56        0.32      2.03 o 
   4   9   4        0.51       -1.98      1.85 o 
   5   9   4        0.12       -2.03      1.95 o 
  -6  10   4        2.33        1.47      4.35 o 
  -5  10   4        2.81        3.25      2.75 o 
  -4  10   4        0.43       -2.22      3.60 o 
  -3  10   4        1.22       -2.51      3.51 o 
  -2  10   4        3.93        0.49      2.42 o 
  -1  10   4        0.06       -0.28      2.42 o 
   0  10   4        8.01        1.96      2.61 o 
   1  10   4       26.08       27.91      5.05 o 
   2  10   4        7.23        4.91      2.96 o 
 -14   1   5       15.53       19.51      3.85 o 
 -13   1   5        0.22       -2.02      1.91 o 
 -12   1   5        1.16        0.41      1.75 o 
 -11   1   5      165.55      171.00      5.38 o 
 -10   1   5        9.02       11.84      1.73 o 
  -9   1   5        0.82       -0.87      1.08 o 
  -8   1   5        1.75        2.48      1.15 o 
  -7   1   5      440.94      443.41      5.48 o 
  -6   1   5      107.46      113.87      2.86 o 
  -5   1   5       36.62       40.41      1.96 o 
  -4   1   5        3.84        6.20      1.09 o 
  -3   1   5      689.67      742.29     14.15 o 
  -2   1   5       70.30       90.32      2.21 o 
  -1   1   5      451.25      478.48      5.98 o 
   0   1   5      529.46      575.70      8.83 o 
   1   1   5      217.77      230.75      4.96 o 
   2   1   5      139.81      141.11      3.91 o 
   3   1   5       64.79       66.65      2.82 o 
   4   1   5       16.62       14.66      1.99 o 
   5   1   5        7.44        6.69      1.86 o 
   6   1   5       85.76       92.39      3.74 o 
   7   1   5       14.57       14.06      2.32 o 
   8   1   5        2.14        0.83      1.91 o 
   9   1   5        3.10       -2.81      2.10 o 
  10   1   5       12.96       13.24      3.22 o 
 -14   2   5       27.43       24.96      3.24 o 
 -13   2   5       10.21        7.96      2.47 o 
 -12   2   5        2.56        1.55      1.92 o 
 -11   2   5        3.69        1.59      1.80 o 
 -10   2   5      341.50      364.71      9.87 o 
  -9   2   5       69.25       75.55      2.65 o 
  -8   2   5       13.88       14.70      1.29 o 
  -7   2   5       81.55       80.94      2.11 o 
  -6   2   5      179.17      187.71      3.49 o 
  -5   2   5        0.53        0.66      0.88 o 
  -4   2   5        7.62        8.39      1.42 o 
  -3   2   5       79.47       93.82      2.73 o 
  -2   2   5      125.48      126.85      2.38 o 
  -1   2   5      336.27      313.66      5.78 o 
   0   2   5      445.66      460.07     10.41 o 
   1   2   5       76.58       66.63      2.66 o 
   2   2   5      374.24      384.15      6.99 o 
   3   2   5      309.48      318.47      6.38 o 
   4   2   5       30.41       30.31      2.98 o 
   5   2   5       13.59       10.13      1.98 o 
   6   2   5      112.73      114.37      4.40 o 
   7   2   5       70.06       66.59      3.54 o 
   8   2   5        1.95       -2.65      1.94 o 
   9   2   5       12.69       14.30      2.73 o 
 -14   3   5        9.04        9.79      3.51 o 
 -13   3   5      114.91      128.04      8.77 o 
 -12   3   5        1.86       -1.01      1.83 o 
 -11   3   5       35.20       38.45      3.26 o 
 -10   3   5        1.74        0.76      2.20 o 
  -9   3   5      103.25       95.79      3.64 o 
  -8   3   5        3.25        3.35      1.24 o 
  -7   3   5       85.86       80.37      2.34 o 
  -6   3   5        6.79        8.09      1.47 o 
  -5   3   5      276.07      298.04      4.04 o 
  -4   3   5        0.66        1.04      0.87 o 
  -3   3   5        0.65       -1.19      0.79 o 
  -2   3   5       48.12       44.45      2.11 o 
  -1   3   5      308.67      287.46     13.53 o 
   0   3   5      142.67      128.53      3.58 o 
   1   3   5      284.20      280.35      7.77 o 
   2   3   5       71.53       75.88      2.95 o 
   3   3   5      394.90      399.58      7.49 o 
   4   3   5        0.23       -0.90      1.36 o 
   5   3   5       26.51       24.97      2.51 o 
   6   3   5        0.26       -0.39      1.67 o 
   7   3   5        0.12       -2.26      1.71 o 
   8   3   5        3.78        4.85      2.69 o 
   9   3   5        4.06        4.62      2.82 o 
 -13   4   5        1.16       -1.67      2.09 o 
 -12   4   5       18.31       10.72      2.63 o 
 -11   4   5       22.97       18.23      2.61 o 
 -10   4   5       28.46       24.17      2.68 o 
  -9   4   5       29.04       26.51      3.75 o 
  -8   4   5        2.82        0.72      1.30 o 
  -7   4   5       15.03       18.55      1.98 o 
  -6   4   5       24.45       26.97      2.10 o 
  -5   4   5        4.48        6.82      1.13 o 
  -4   4   5        1.42       -0.27      0.88 o 
  -3   4   5        4.59        3.71      1.14 o 
  -2   4   5       39.97       39.27      2.07 o 
  -1   4   5       99.39       89.07      4.32 o 
   0   4   5       45.29       45.53      2.31 o 
   1   4   5        7.58        6.01      1.62 o 
   2   4   5        4.33        3.95      1.55 o 
   3   4   5        6.04        3.28      1.45 o 
   4   4   5       32.14       35.11      2.86 o 
   5   4   5       20.55       18.95      2.99 o 
   6   4   5        7.24        5.10      1.98 o 
   7   4   5       27.17       29.19      4.02 o 
   8   4   5       32.12       31.90      4.17 o 
   9   4   5        4.25        3.86      3.99 o 
 -13   5   5       17.14       14.09      3.48 o 
 -12   5   5        0.23       -0.98      2.00 o 
 -11   5   5       22.74       15.32      3.24 o 
 -10   5   5        1.40        0.66      2.21 o 
  -9   5   5        8.38        4.34      2.12 o 
  -8   5   5       11.01       12.65      5.26 o 
  -7   5   5        0.61       -0.89      1.67 o 
  -6   5   5       96.06       86.97      4.05 o 
  -5   5   5       80.05       81.94      3.96 o 
  -4   5   5       77.33       77.02      4.73 o 
  -3   5   5      288.79      285.75      9.61 o 
  -2   5   5       78.44       78.07      3.09 o 
  -1   5   5      240.03      247.02      9.52 o 
   0   5   5       34.25       39.80      3.06 o 
   1   5   5        2.67        2.69      1.43 o 
   2   5   5      124.46      123.24      3.94 o 
   3   5   5      305.16      296.58     10.31 o 
   4   5   5       84.86       70.88      3.69 o 
   5   5   5        0.79       -0.97      2.23 o 
   6   5   5        3.32        2.45      2.48 o 
   7   5   5        0.03       -3.32      2.83 o 
   8   5   5        0.82        3.78      2.84 o 
 -12   6   5        0.67       -0.85      2.73 o 
 -11   6   5       20.07       25.24      3.84 o 
 -10   6   5      100.59       85.80      3.87 o 
  -9   6   5        0.40       -0.40      2.02 o 
  -8   6   5        0.82       -2.56      1.76 o 
  -7   6   5       12.57       12.36      2.65 o 
  -6   6   5      137.10      129.46      5.18 o 
  -5   6   5       23.53       28.97      3.22 o 
  -4   6   5      200.44      199.50      4.93 o 
  -3   6   5       19.15       23.24      2.25 o 
  -2   6   5       15.92       17.55      1.72 o 
  -1   6   5      158.92      161.75      4.54 o 
   0   6   5       56.15       48.11      2.60 o 
   1   6   5        6.03        6.52      1.73 o 
   2   6   5       26.40       28.03      2.53 o 
   3   6   5       87.49       86.10      5.08 o 
   4   6   5       60.49       61.19      4.75 o 
   5   6   5      104.23       90.88      4.90 o 
   6   6   5       26.51       30.87      3.93 o 
   7   6   5        6.05        9.42      3.12 o 
 -11   7   5       24.52       24.10      4.05 o 
 -10   7   5        5.63        8.03      3.05 o 
  -9   7   5        8.20        5.90      2.63 o 
  -8   7   5       29.08       32.70      4.60 o 
  -7   7   5        0.00       -1.52      1.96 o 
  -6   7   5       21.16       16.97      3.04 o 
  -5   7   5        0.12       -0.81      1.77 o 
  -4   7   5        4.51        3.87      2.18 o 
  -3   7   5       21.45       24.18      3.17 o 
  -2   7   5        1.24        0.21      1.54 o 
  -1   7   5        6.58        5.25      2.05 o 
   0   7   5       45.77       41.66      4.77 o 
   1   7   5        5.60        3.14      2.01 o 
   2   7   5      262.11      248.81     11.21 o 
   3   7   5        3.95        0.73      2.19 o 
   4   7   5       22.77       15.96      3.18 o 
   5   7   5       20.47       22.14      3.55 o 
   6   7   5       22.04       23.53      3.81 o 
  -9   8   5        5.44        6.31      4.34 o 
  -8   8   5       28.84       29.06      3.91 o 
  -7   8   5       25.31       28.18      3.87 o 
  -6   8   5       66.05       71.82      4.65 o 
  -5   8   5        9.06        6.59      2.70 o 
  -4   8   5       18.14       12.91      2.92 o 
  -3   8   5      161.21      165.10      5.28 o 
  -2   8   5        2.49        0.48      1.60 o 
  -1   8   5       38.29       39.05      8.52 o 
   0   8   5        3.89       -0.62      2.54 o 
   1   8   5       16.74        8.28      2.87 o 
   2   8   5        3.35        2.92      2.03 o 
   3   8   5       14.02       13.22      2.61 o 
   4   8   5        1.59        0.40      2.04 o 
   5   8   5       25.76       35.03      5.20 o 
  -8   9   5        8.37        9.01      3.25 o 
  -7   9   5       10.10       12.74      3.38 o 
  -6   9   5       77.29       90.37      5.28 o 
  -5   9   5        1.67       -0.11      2.50 o 
  -4   9   5       26.03       27.42      3.87 o 
  -3   9   5       27.39       26.35      5.07 o 
  -2   9   5       57.36       60.18      5.23 o 
  -1   9   5        2.37       -0.14      2.31 o 
   0   9   5       20.72       24.07      5.18 o 
   1   9   5        0.23        0.07      3.30 o 
   2   9   5        1.48       -2.76      2.60 o 
   3   9   5        0.03       -2.35      2.61 o 
  -4  10   5        6.87        5.77      4.27 o 
  -3  10   5        5.61        4.94      4.34 o 
  -2  10   5        0.01       -0.91      3.38 o 
  -1  10   5        0.02       -0.35      2.63 o 
 -14   0   6       14.57       25.65      6.11 o 
 -13   0   6      214.49      220.43     11.50 o 
 -12   0   6        4.72        7.96      2.60 o 
 -11   0   6       12.05       12.64      2.89 o 
 -10   0   6      366.56      390.47      9.47 o 
  -9   0   6      634.14      653.05     12.71 o 
  -8   0   6       17.18       15.77      2.38 o 
  -7   0   6        0.66       -0.77      1.40 o 
  -6   0   6      217.03      200.84      5.47 o 
  -5   0   6       20.84       24.53      2.29 o 
  -4   0   6      515.42      566.77     10.37 o 
  -3   0   6       23.61       24.82      3.70 o 
  -2   0   6     1920.60     2185.85     45.60 o 
  -1   0   6       85.67       87.51      5.44 o 
   0   0   6       13.25       17.01      3.39 o 
   1   0   6        5.52        7.64      2.60 o 
   2   0   6       89.91       80.95      5.53 o 
   3   0   6       75.59       71.18      4.71 o 
   4   0   6       16.28       15.13      2.75 o 
   5   0   6       37.94       36.86      5.62 o 
   6   0   6       98.81       88.73      6.73 o 
   7   0   6        7.79        5.11      3.70 o 
   8   0   6       67.84       86.05      7.13 o 
   9   0   6        5.14        1.57      4.08 o 
 -14   1   6       10.72       16.22      3.70 o 
 -13   1   6       39.88       52.34      3.89 o 
 -12   1   6       63.55       68.70      4.96 o 
 -11   1   6       67.99       62.94      3.53 o 
 -10   1   6      215.75      216.78      4.80 o 
  -9   1   6       21.13       21.02      2.43 o 
  -8   1   6        2.34        1.47      1.14 o 
  -7   1   6        0.11        0.18      0.84 o 
  -6   1   6       71.46       67.99      2.30 o 
  -5   1   6      828.09      855.79     11.65 o 
  -4   1   6       78.00       74.29      2.50 o 
  -3   1   6        0.00       -0.74      0.82 o 
  -2   1   6       70.31       68.19      2.73 o 
  -1   1   6      302.85      305.63      6.92 o 
   0   1   6       86.08       93.95      3.31 o 
   1   1   6      174.54      192.23      4.84 o 
   2   1   6        5.54        6.01      1.65 o 
   3   1   6       25.75       25.17      2.52 o 
   4   1   6       21.90       21.74      2.49 o 
   5   1   6      104.20      103.61      4.07 o 
   6   1   6       23.65       28.61      2.99 o 
   7   1   6       68.91       67.24      3.82 o 
   8   1   6        0.64        0.88      2.19 o 
   9   1   6       69.51       74.76      6.09 o 
 -14   2   6       44.49       48.60      4.01 o 
 -13   2   6        2.62        2.03      2.11 o 
 -12   2   6        9.75        5.67      2.24 o 
 -11   2   6       30.36       32.68      3.05 o 
 -10   2   6      102.42       98.97      3.87 o 
  -9   2   6       76.06       71.43      2.69 o 
  -8   2   6       31.98       35.50      2.64 o 
  -7   2   6      144.63      137.91      2.87 o 
  -6   2   6       74.61       62.17      2.70 o 
  -5   2   6        2.32        1.89      1.04 o 
  -4   2   6        0.05        0.22      0.79 o 
  -3   2   6        7.02        5.83      1.36 o 
  -2   2   6       32.74       28.79      2.16 o 
  -1   2   6       27.59       37.42      2.36 o 
   0   2   6        0.07       -1.43      1.41 o 
   1   2   6       99.04       96.45      3.45 o 
   2   2   6      295.88      304.38      6.56 o 
   3   2   6       34.57       36.05      2.81 o 
   4   2   6      107.01      114.45      4.15 o 
   5   2   6      135.09      138.89      7.16 o 
   6   2   6      160.07      171.30      5.39 o 
   7   2   6       11.70        8.09      2.88 o 
   8   2   6       10.91       11.22      2.66 o 
 -13   3   6       56.82       53.29      4.03 o 
 -12   3   6        0.01       -0.99      1.93 o 
 -11   3   6        0.02        1.72      1.90 o 
 -10   3   6        2.20        3.06      1.75 o 
  -9   3   6       14.83       13.49      2.17 o 
  -8   3   6       23.49       25.74      1.93 o 
  -7   3   6        1.43       -0.92      0.99 o 
  -6   3   6      338.13      327.55      5.21 o 
  -5   3   6       10.34       10.04      1.21 o 
  -4   3   6       85.87       70.44      3.76 o 
  -3   3   6      151.86      143.28      6.26 o 
  -2   3   6       16.36       16.12      1.86 o 
  -1   3   6       30.27       32.46      2.36 o 
   0   3   6       20.14       24.49      2.65 o 
   1   3   6       75.75       69.79      3.08 o 
   2   3   6      178.83      172.63      5.96 o 
   3   3   6      399.57      387.83     14.35 o 
   4   3   6       34.69       35.93      2.97 o 
   5   3   6        2.13       -0.55      2.41 o 
   6   3   6        0.41       -1.16      1.95 o 
   7   3   6       15.67       15.26      3.01 o 
   8   3   6        7.11       -0.71      2.90 o 
 -13   4   6        5.97        5.88      2.52 o 
 -12   4   6        8.97        6.42      2.32 o 
 -11   4   6        0.05       -1.62      1.85 o 
 -10   4   6        1.93       -0.17      1.78 o 
  -9   4   6        0.07       -2.23      1.53 o 
  -8   4   6       28.22       28.49      2.40 o 
  -7   4   6       53.13       50.32      2.73 o 
  -6   4   6      148.07      148.51      5.29 o 
  -5   4   6      291.51      296.14     12.63 o 
  -4   4   6       23.21       20.14      2.31 o 
  -3   4   6      498.11      505.29     15.39 o 
  -2   4   6      124.16      116.37      6.10 o 
  -1   4   6      471.92      453.00     24.44 o 
   0   4   6      341.44      330.76     11.01 o 
   1   4   6      102.87      105.64      3.73 o 
   2   4   6       12.87        9.74      2.19 o 
   3   4   6      157.20      165.71      5.50 o 
   4   4   6      118.70      113.53      4.18 o 
   5   4   6        8.49       10.86      2.66 o 
   6   4   6        0.50       -0.10      2.26 o 
   7   4   6       18.45       13.44      4.29 o 
   8   4   6       13.34       15.35      3.58 o 
 -12   5   6        9.51        1.66      4.33 o 
 -11   5   6        3.71        1.49      2.02 o 
 -10   5   6        0.54       -0.11      1.79 o 
  -9   5   6       22.14       25.72      3.10 o 
  -8   5   6        7.52        7.30      2.50 o 
  -7   5   6       34.33       40.82      7.71 o 
  -6   5   6      125.91      116.08     12.38 o 
  -5   5   6       68.47       72.86      6.12 o 
  -4   5   6        0.68       -0.64      1.30 o 
  -3   5   6       57.37       62.62      2.51 o 
  -2   5   6      869.94      930.60     30.53 o 
  -1   5   6       63.57       54.53      3.31 o 
   0   5   6      130.07      132.32      4.16 o 
   1   5   6       56.09       55.83      3.08 o 
   2   5   6       56.15       60.23      3.39 o 
   3   5   6        1.09        1.14      1.67 o 
   4   5   6        0.55       -1.38      1.67 o 
   5   5   6       40.09       41.42      4.43 o 
   6   5   6       55.77       55.67      5.12 o 
   7   5   6        6.03        7.07      3.10 o 
 -11   6   6       12.25       13.11      3.50 o 
 -10   6   6        4.90        5.82      4.13 o 
  -9   6   6      144.20      133.11      5.57 o 
  -8   6   6       13.78       15.82      2.88 o 
  -7   6   6        1.28        1.27      2.07 o 
  -6   6   6       51.78       60.18      4.14 o 
  -5   6   6      164.99      173.93     11.27 o 
  -4   6   6       31.21       40.30      2.92 o 
  -3   6   6      195.54      197.65      9.39 o 
  -2   6   6       15.47       14.45      1.85 o 
  -1   6   6       91.95       90.33      3.52 o 
   0   6   6      100.56       84.54      3.65 o 
   1   6   6      125.50      133.03      5.18 o 
   2   6   6       34.50       42.25      5.55 o 
   3   6   6       10.75       19.98      3.42 o 
   4   6   6        0.05       -2.84      2.22 o 
   5   6   6       50.79       62.38      4.83 o 
   6   6   6        2.16       -0.06      2.52 o 
 -10   7   6       56.25       67.43      4.83 o 
  -9   7   6       92.80       85.79      4.89 o 
  -8   7   6       88.10       76.02      4.61 o 
  -7   7   6       10.20        9.34      2.87 o 
  -6   7   6      298.53      302.36      8.85 o 
  -5   7   6        1.11       -0.36      2.15 o 
  -4   7   6      104.46      111.55      5.38 o 
  -3   7   6       92.94       96.80      7.50 o 
  -2   7   6        1.96        3.90      1.85 o 
  -1   7   6        3.50        1.83      1.87 o 
   0   7   6       14.26       14.92      2.16 o 
   1   7   6        5.23        2.56      2.49 o 
   2   7   6        2.58        1.41      2.47 o 
   3   7   6        8.92        7.62      3.00 o 
   4   7   6       48.75       59.04      4.66 o 
   5   7   6        0.08        1.04      2.66 o 
  -9   8   6       13.22       16.40      3.61 o 
  -8   8   6       10.83       13.95      3.69 o 
  -7   8   6        6.24        3.32      2.76 o 
  -6   8   6        3.20        2.21      2.61 o 
  -5   8   6        8.34        6.90      2.91 o 
  -4   8   6       13.01       11.57      4.85 o 
  -3   8   6       22.89       23.70      4.88 o 
  -2   8   6       49.80       38.63      7.08 o 
  -1   8   6       65.19       61.97     10.14 o 
   0   8   6        6.54        3.41      2.66 o 
   1   8   6        7.91        8.94      3.29 o 
   2   8   6        1.32       -1.31      2.07 o 
   3   8   6        6.29        6.93      2.53 o 
  -6   9   6       21.90       25.31      4.02 o 
  -5   9   6       54.36       65.26      5.54 o 
  -4   9   6        3.62       -0.08      2.65 o 
  -3   9   6        0.50       -1.85      2.42 o 
  -2   9   6        9.77        8.34      5.05 o 
  -1   9   6        5.18        0.25      4.34 o 
   0   9   6        2.94       -0.18      3.24 o 
   1   9   6        0.36       -1.01      2.60 o 
 -14   1   7       11.07       10.76      3.35 o 
 -13   1   7        0.62        3.02      2.40 o 
 -12   1   7      193.05      194.82      5.80 o 
 -11   1   7      113.44      111.71      4.33 o 
 -10   1   7       25.20       27.78      2.55 o 
  -9   1   7      225.39      221.02      4.88 o 
  -8   1   7      151.41      137.92      3.58 o 
  -7   1   7       33.97       35.38      2.17 o 
  -6   1   7       36.05       33.69      1.95 o 
  -5   1   7       84.92       84.00      2.92 o 
  -4   1   7        3.63        2.84      1.73 o 
  -3   1   7       10.77        8.39      2.09 o 
  -2   1   7       49.71       51.18      5.08 o 
  -1   1   7       26.63       28.95      2.56 o 
   0   1   7       90.94       84.50      3.46 o 
   1   1   7       86.23       73.16      3.32 o 
   2   1   7      106.13      109.48      4.09 o 
   3   1   7      105.15      101.46      4.09 o 
   4   1   7        5.90        8.78      2.17 o 
   5   1   7       57.80       66.81      4.16 o 
   6   1   7      184.67      195.33      6.06 o 
   7   1   7        1.74        1.89      2.34 o 
 -13   2   7       13.46       14.08      2.76 o 
 -12   2   7       78.42       82.75      4.10 o 
 -11   2   7        5.18        3.10      2.02 o 
 -10   2   7       33.69       40.80      3.10 o 
  -9   2   7      142.87      145.50      3.83 o 
  -8   2   7      547.75      541.65      7.87 o 
  -7   2   7       15.18       19.64      1.63 o 
  -6   2   7      175.00      173.40      5.81 o 
  -5   2   7        8.07        4.02      1.84 o 
  -4   2   7       79.75       71.02      3.82 o 
  -3   2   7      189.74      179.24      5.74 o 
  -2   2   7      198.34      199.05      5.04 o 
  -1   2   7       10.67        9.70      1.88 o 
   0   2   7       36.59       34.44      2.82 o 
   1   2   7        3.02        2.80      1.97 o 
   2   2   7      144.39      140.00      4.63 o 
   3   2   7      616.52      615.75     10.91 o 
   4   2   7      103.83       99.54      4.17 o 
   5   2   7        1.77       -0.80      1.87 o 
   6   2   7       23.95       23.20      3.23 o 
   7   2   7        4.21        5.84      2.53 o 
 -13   3   7        0.29       -1.56      2.09 o 
 -12   3   7        0.29       -1.10      2.01 o 
 -11   3   7       11.74       11.14      2.40 o 
 -10   3   7       14.87       17.34      2.35 o 
  -9   3   7       63.09       69.31      3.43 o 
  -8   3   7      194.52      192.77      5.03 o 
  -7   3   7      129.64      134.62      4.08 o 
  -6   3   7      141.15      140.78      5.46 o 
  -5   3   7      786.79      769.56     11.49 o 
  -4   3   7        3.93        3.05      1.47 o 
  -3   3   7        5.48        3.92      1.55 o 
  -2   3   7        0.56       -1.54      1.28 o 
  -1   3   7      132.76      113.74      3.96 o 
   0   3   7      991.88     1023.38     24.13 o 
   1   3   7      192.51      203.86      5.53 o 
   2   3   7      263.47      268.46      8.03 o 
   3   3   7        6.17        2.90      1.97 o 
   4   3   7        1.78       -1.08      1.75 o 
   5   3   7       34.11       45.76      5.03 o 
   6   3   7        3.83        1.06      3.35 o 
   7   3   7        8.65        4.11      2.48 o 
 -12   4   7        4.64        2.95      2.25 o 
 -11   4   7        2.27       -0.41      1.81 o 
 -10   4   7        0.02       -2.45      1.64 o 
  -9   4   7        0.77       -0.80      2.01 o 
  -8   4   7       38.35       37.91      7.63 o 
  -7   4   7        0.13       -0.55      1.95 o 
  -6   4   7        2.12       -0.69      1.73 o 
  -5   4   7      134.31      142.85      4.84 o 
  -4   4   7      657.36      659.07     15.86 o 
  -3   4   7       21.79       26.63      2.69 o 
  -2   4   7      562.15      562.71     16.68 o 
  -1   4   7      411.99      417.34      8.06 o 
   0   4   7        2.41        4.17      2.45 o 
   1   4   7        4.19        3.37      1.80 o 
   2   4   7       28.74       30.20      7.67 o 
   3   4   7       10.14        5.48      2.05 o 
   4   4   7        0.95       -0.66      1.94 o 
   5   4   7        1.03       -1.00      1.84 o 
   6   4   7        1.83       -0.15      2.48 o 
 -12   5   7        6.49        9.07      2.62 o 
 -11   5   7        7.22        4.24      2.98 o 
 -10   5   7        0.92       -1.77      2.20 o 
  -9   5   7        1.24       -1.60      3.22 o 
  -8   5   7       14.18       16.79      2.85 o 
  -7   5   7       13.35       15.61      4.88 o 
  -6   5   7      112.87      111.78     11.19 o 
  -5   5   7       42.72       40.89      9.00 o 
  -4   5   7      153.97      163.87      5.56 o 
  -3   5   7        9.81        7.74      2.00 o 
  -2   5   7        0.96        2.23      1.62 o 
  -1   5   7      322.81      325.97     15.83 o 
   0   5   7      329.75      328.76     14.71 o 
   1   5   7        8.57        8.60      2.10 o 
   2   5   7        4.70        3.23      2.09 o 
   3   5   7        0.08       -1.70      1.79 o 
   4   5   7        0.16        1.72      2.12 o 
   5   5   7        0.24       -2.86      2.51 o 
 -11   6   7        4.24        3.52      4.57 o 
 -10   6   7        0.83        2.81      3.61 o 
  -9   6   7       23.10       23.49      3.56 o 
  -8   6   7        2.81        3.33      2.48 o 
  -7   6   7       86.67       89.35      4.82 o 
  -6   6   7        0.74       -2.55      2.02 o 
  -5   6   7      179.44      196.47      7.08 o 
  -4   6   7        0.15       -1.71      3.66 o 
  -3   6   7       73.38       69.61      3.59 o 
  -2   6   7       30.66       35.86      3.03 o 
  -1   6   7       82.73       78.66      5.82 o 
   0   6   7       26.65       29.69      3.01 o 
   1   6   7       15.84       19.10      2.55 o 
   2   6   7       65.86       76.12      4.53 o 
   3   6   7       73.38       71.15      5.49 o 
   4   6   7        0.40       -1.07      2.58 o 
 -10   7   7       11.02       16.51      4.89 o 
  -9   7   7        2.00       -1.74      2.38 o 
  -8   7   7        3.95        6.67      3.13 o 
  -7   7   7        2.47       -0.85      2.29 o 
  -6   7   7        5.01        4.24      2.82 o 
  -5   7   7       32.57       41.62      4.32 o 
  -4   7   7       31.49       32.61      4.08 o 
  -3   7   7        1.38        1.96      1.92 o 
  -2   7   7       39.52       45.53      5.22 o 
  -1   7   7        0.01       -1.66      1.98 o 
   0   7   7       43.35       44.44      5.63 o 
   1   7   7       14.41       16.77      9.78 o 
   2   7   7        8.51        7.04      3.13 o 
   3   7   7        3.35        3.76      3.12 o 
  -8   8   7       27.44       30.13      4.34 o 
  -7   8   7       24.63       17.46      3.73 o 
  -6   8   7        0.56       -0.84      2.31 o 
  -5   8   7        1.80        1.96      2.67 o 
  -4   8   7        1.21       -1.53      2.36 o 
  -3   8   7        1.65        0.73      2.54 o 
  -2   8   7        3.03        0.79      2.05 o 
  -1   8   7        1.24       -0.99      2.40 o 
   0   8   7        3.05        3.81      3.03 o 
   1   8   7        3.55        4.86      3.09 o 
 -13   0   8        2.36       -0.21      3.91 o 
 -12   0   8       12.80       12.53      3.22 o 
 -11   0   8       89.82       87.66      4.91 o 
 -10   0   8       23.82       12.76      3.05 o 
  -9   0   8        8.65       11.17      2.61 o 
  -8   0   8       47.66       35.57      8.04 o 
  -7   0   8       84.32       85.93      5.02 o 
  -6   0   8      201.17      200.80      9.40 o 
  -5   0   8        8.41        8.76      3.30 o 
  -4   0   8        1.54       -1.81      2.29 o 
  -3   0   8      175.93      174.14      8.86 o 
  -2   0   8       46.39       37.59      5.28 o 
  -1   0   8      133.45      128.85      7.94 o 
   0   0   8        5.84       -2.82      2.87 o 
   1   0   8       41.11       36.70      5.44 o 
   2   0   8        0.89        4.54      3.22 o 
   3   0   8      128.05      133.28      8.31 o 
   4   0   8      337.21      334.34     13.62 o 
   5   0   8       44.33       31.50      6.01 o 
   6   0   8       55.82       72.00      8.21 o 
 -13   1   8       36.78       39.66      3.75 o 
 -12   1   8        0.04       -0.17      2.00 o 
 -11   1   8      104.16      106.21      5.20 o 
 -10   1   8       34.04       38.73      2.70 o 
  -9   1   8       46.66       50.90      2.75 o 
  -8   1   8        2.36       -0.75      1.45 o 
  -7   1   8       20.15       18.53      2.23 o 
  -6   1   8        4.86        9.39      5.46 o 
  -5   1   8       43.22       32.12      6.28 o 
  -4   1   8      208.92      183.86      8.72 o 
  -3   1   8       18.51       11.80      2.69 o 
  -2   1   8       18.26       15.94      4.05 o 
  -1   1   8       29.12       24.70      3.34 o 
   0   1   8      108.81      105.73      5.19 o 
   1   1   8       17.12       17.74      3.06 o 
   2   1   8        0.01       -2.04      1.76 o 
   3   1   8       26.03       25.14      3.01 o 
   4   1   8       13.99       13.51      2.72 o 
   5   1   8        0.10       -1.65      2.27 o 
   6   1   8        0.00       -3.66      2.44 o 
 -13   2   8        0.79       -0.89      2.16 o 
 -12   2   8       42.58       49.17      3.78 o 
 -11   2   8        9.35        6.66      2.18 o 
 -10   2   8      118.37      114.86      4.23 o 
  -9   2   8        0.08       -1.17      1.94 o 
  -8   2   8       94.12       85.63      3.63 o 
  -7   2   8      163.53      147.42      4.55 o 
  -6   2   8        7.17        4.97      2.60 o 
  -5   2   8        0.01       -0.26      1.75 o 
  -4   2   8        4.88        4.07      2.26 o 
  -3   2   8        2.64        1.44      1.97 o 
  -2   2   8        0.37       -2.20      1.47 o 
  -1   2   8        1.88       -2.37      1.60 o 
   0   2   8       90.05       91.69      5.73 o 
   1   2   8       14.12       15.14      3.00 o 
   2   2   8      126.41      130.94      4.83 o 
   3   2   8       85.77       81.15      4.02 o 
   4   2   8       22.58       18.69      2.88 o 
   5   2   8        0.62       -1.47      2.06 o 
   6   2   8        0.08       -1.90      2.22 o 
 -12   3   8        0.98        1.15      2.54 o 
 -11   3   8        1.02        1.48      2.51 o 
 -10   3   8        8.95        9.36      2.88 o 
  -9   3   8       69.34       60.38      4.57 o 
  -8   3   8       10.11       13.36      2.93 o 
  -7   3   8      192.71      189.99      5.20 o 
  -6   3   8        5.14        6.06      2.35 o 
  -5   3   8        9.64       12.14      2.67 o 
  -4   3   8       13.19        7.71      1.96 o 
  -3   3   8      121.25      115.23      5.89 o 
  -2   3   8       43.68       44.30      3.28 o 
  -1   3   8       49.43       51.86      3.53 o 
   0   3   8      391.18      393.55     14.93 o 
   1   3   8       23.68       23.52      5.21 o 
   2   3   8       27.28       26.83      3.14 o 
   3   3   8       14.24       11.39      2.59 o 
   4   3   8        3.51        3.61      2.14 o 
   5   3   8        0.98       -1.40      2.08 o 
 -12   4   8        6.25        0.88      2.91 o 
 -11   4   8        2.98        1.42      2.68 o 
 -10   4   8       17.28       16.06      3.80 o 
  -9   4   8        0.68       -0.65      2.27 o 
  -8   4   8       40.50       45.55      4.05 o 
  -7   4   8       45.41       48.33      9.17 o 
  -6   4   8      202.49      197.66      6.89 o 
  -5   4   8      108.63      106.51      4.87 o 
  -4   4   8      421.90      426.55      8.28 o 
  -3   4   8      324.64      310.24     10.11 o 
  -2   4   8       46.00       51.72      3.54 o 
  -1   4   8      379.71      386.38      8.18 o 
   0   4   8       73.24       75.13      3.75 o 
   1   4   8       13.87       10.26      2.35 o 
   2   4   8        4.77        1.88      2.11 o 
   3   4   8       29.21       33.74      3.47 o 
   4   4   8        0.91       -1.68      2.06 o 
   5   4   8        0.74       -1.04      2.20 o 
 -11   5   8       60.68       72.90      5.82 o 
 -10   5   8        0.05       -0.90      2.55 o 
  -9   5   8        5.42        4.73      3.75 o 
  -8   5   8       89.64       93.50      7.66 o 
  -7   5   8        0.08       -1.15      2.16 o 
  -6   5   8      189.94      185.96      6.92 o 
  -5   5   8        0.85        0.00      2.23 o 
  -4   5   8      469.95      443.93     15.97 o 
  -3   5   8      221.76      225.66      8.74 o 
  -2   5   8        1.55        0.41      1.90 o 
  -1   5   8       43.10       45.87      5.94 o 
   0   5   8       46.03       50.58      3.95 o 
   1   5   8        1.38        1.73      1.96 o 
   2   5   8       75.49       82.05      5.43 o 
   3   5   8        4.91        3.63      2.45 o 
   4   5   8        2.02        0.95      2.17 o 
 -10   6   8        6.50        2.91      4.11 o 
  -9   6   8       46.57       44.19      6.95 o 
  -8   6   8       32.41       32.96      3.95 o 
  -7   6   8       29.63       32.66      4.08 o 
  -6   6   8       23.46       22.36      3.58 o 
  -5   6   8       64.62       71.17      4.76 o 
  -4   6   8      102.43      104.46      5.64 o 
  -3   6   8       44.15       47.57      4.72 o 
  -2   6   8        0.04        1.41      2.28 o 
  -1   6   8      132.24      133.03      6.38 o 
   0   6   8      104.71      106.88      4.87 o 
   1   6   8        1.13        0.30      2.70 o 
   2   6   8       33.04       35.34      4.37 o 
   3   6   8       48.92       59.41     14.50 o 
  -8   7   8       59.48       65.32      5.54 o 
  -7   7   8       18.72       23.57      4.54 o 
  -6   7   8        0.24       -0.65      2.55 o 
  -5   7   8       23.53       28.02      4.09 o 
  -4   7   8        1.31       -1.48      2.24 o 
  -3   7   8        5.13        6.87      3.43 o 
  -2   7   8       25.75       30.43      7.65 o 
  -1   7   8       30.11       30.18      5.16 o 
   0   7   8       62.69       74.01      3.95 o 
   1   7   8       55.03       75.91      5.40 o 
  -5   8   8       16.35       13.76      3.54 o 
  -4   8   8        8.95        6.42      3.44 o 
  -3   8   8        1.12       -0.07      3.42 o 
  -2   8   8        1.71        2.53      2.90 o 
 -12   1   9        3.05        1.72      2.71 o 
 -11   1   9       19.99       28.77      3.76 o 
 -10   1   9       11.21       11.00      2.36 o 
  -9   1   9        2.05        1.47      1.87 o 
  -8   1   9        7.86        6.81      2.76 o 
  -7   1   9        1.29        1.17      2.10 o 
  -6   1   9       11.29        2.26      3.62 o 
  -5   1   9       72.46       70.50      4.39 o 
  -4   1   9      116.83      114.20      5.41 o 
  -3   1   9       26.55       13.68      4.25 o 
  -2   1   9       65.83       65.47      5.62 o 
  -1   1   9       52.00       68.44      7.38 o 
   0   1   9       46.97       55.29      4.90 o 
   1   1   9      100.45       94.52      5.24 o 
   2   1   9       29.51       24.65      3.89 o 
   3   1   9        0.03        1.45      2.47 o 
   4   1   9       12.13       10.77      3.32 o 
 -12   2   9        6.08        0.63      2.68 o 
 -11   2   9        0.54        1.22      2.37 o 
 -10   2   9       22.33       18.05      3.32 o 
  -9   2   9        0.10       -1.74      2.07 o 
  -8   2   9       78.44       85.77      4.34 o 
  -7   2   9      283.60      271.80      6.65 o 
  -6   2   9       16.38        9.31      2.61 o 
  -5   2   9        3.28        2.74      2.31 o 
  -4   2   9       34.97       36.23      8.74 o 
  -3   2   9       11.27       10.54      2.97 o 
  -2   2   9      136.73      140.40     13.45 o 
  -1   2   9        8.32        9.39      2.87 o 
   0   2   9        5.98        3.75      3.29 o 
   1   2   9      128.76      148.85      6.89 o 
   2   2   9        3.64        2.99      2.23 o 
   3   2   9        9.58        7.12      2.55 o 
   4   2   9       40.68       42.60      6.11 o 
 -11   3   9        7.18        5.61      2.91 o 
 -10   3   9       16.50        7.91      2.93 o 
  -9   3   9       96.67       95.54      9.04 o 
  -8   3   9        1.33        2.11      2.21 o 
  -7   3   9      190.99      192.32      7.00 o 
  -6   3   9       18.11       21.17      4.79 o 
  -5   3   9       43.51       50.54      4.47 o 
  -4   3   9      154.44      152.05     11.75 o 
  -3   3   9        0.04       -0.98      1.75 o 
  -2   3   9        2.09        0.43      1.92 o 
  -1   3   9        5.61        0.64      1.90 o 
   0   3   9       16.25       14.48      3.49 o 
   1   3   9       51.66       57.71      4.33 o 
   2   3   9       12.93       13.10      3.48 o 
   3   3   9       45.82       44.31      4.09 o 
 -11   4   9       25.56       31.42      4.46 o 
 -10   4   9       35.79       44.32      5.67 o 
  -9   4   9        3.35        1.25      2.56 o 
  -8   4   9        7.28        4.44      3.89 o 
  -7   4   9        0.01       -2.17      1.97 o 
  -6   4   9       56.71       39.35      6.13 o 
  -5   4   9       32.20       37.15      4.06 o 
  -4   4   9       12.14       17.15      4.48 o 
  -3   4   9       13.21        8.03      2.30 o 
  -2   4   9        6.03        6.43      2.75 o 
  -1   4   9        0.76       -0.54      2.41 o 
   0   4   9       45.04       50.11      5.26 o 
   1   4   9        1.58        0.41      2.22 o 
   2   4   9        6.39        8.38      2.73 o 
   3   4   9        1.29       -0.79      2.22 o 
 -10   5   9        5.13        2.38      2.76 o 
  -9   5   9       10.72       11.70      4.80 o 
  -8   5   9        1.66       -1.26      3.17 o 
  -7   5   9        8.57        6.60      4.33 o 
  -6   5   9        0.23       -2.15      3.89 o 
  -5   5   9        0.58       -4.67      3.12 o 
  -4   5   9      154.67      152.44      9.38 o 
  -3   5   9      188.47      188.32      5.82 o 
  -2   5   9       61.13       64.25      3.94 o 
  -1   5   9       21.36       20.31      3.24 o 
   0   5   9        0.20       -1.02      1.95 o 
   1   5   9       18.98       19.30      3.02 o 
   2   5   9        6.28        2.66      2.68 o 
  -8   6   9       39.70       53.44      4.85 o 
  -7   6   9       60.67       68.90      7.00 o 
  -6   6   9        0.08       -0.75      2.49 o 
  -5   6   9       12.56       17.32      3.66 o 
  -4   6   9        0.81       -3.62      2.41 o 
  -3   6   9       13.61        9.60      4.32 o 
  -2   6   9       11.42        6.29      2.89 o 
  -1   6   9       37.70       47.98      5.68 o 
   0   6   9       39.08       51.25      3.99 o 
  -5   7   9       36.01       42.18     11.84 o 
  -4   7   9       10.82       12.04      3.67 o 
 -11   0  10        5.61        3.63      4.01 o 
 -10   0  10       14.52       15.34      4.72 o 
  -9   0  10       17.91        8.47      4.05 o 
  -8   0  10       78.36       72.76      7.68 o 
  -7   0  10        5.26        7.07      3.89 o 
  -6   0  10       82.26       74.12      6.87 o 
  -5   0  10      344.67      327.85     13.94 o 
  -4   0  10        2.38       -0.76      3.10 o 
  -3   0  10      157.37      141.95      9.36 o 
  -2   0  10        4.68       10.38      4.80 o 
  -1   0  10        2.59        0.55      3.96 o 
   0   0  10       70.01       81.98      8.68 o 
   1   0  10        6.34        3.65      4.23 o 
   2   0  10       18.31       17.97      5.46 o 
 -11   1  10       63.94       75.87      7.49 o 
 -10   1  10        3.11        2.36      2.65 o 
  -9   1  10       41.63       35.24      4.09 o 
  -8   1  10       21.19       20.56      3.58 o 
  -7   1  10        1.05       -1.84      2.65 o 
  -6   1  10       62.22       57.29      5.05 o 
  -5   1  10       12.32        6.87      2.91 o 
  -4   1  10       19.93       17.31      3.47 o 
  -3   1  10       36.28       35.56      4.52 o 
  -2   1  10      136.47      137.53     18.15 o 
  -1   1  10       30.19       35.24      4.63 o 
   0   1  10       16.17       17.16      3.72 o 
   1   1  10       11.07        7.90      3.12 o 
   2   1  10        3.96        0.39      2.79 o 
 -10   2  10       42.92       44.22      6.89 o 
  -9   2  10       47.06       41.74      6.71 o 
  -8   2  10        8.23        7.05      4.54 o 
  -7   2  10        3.31        2.38      2.44 o 
  -6   2  10        0.79       -1.64      2.24 o 
  -5   2  10        0.01        0.53      2.82 o 
  -4   2  10       77.63       81.30      7.39 o 
  -3   2  10        2.04        2.87      2.64 o 
  -2   2  10        5.31        4.04      2.72 o 
  -1   2  10       77.24       81.09      7.26 o 
   0   2  10        5.02        2.87      5.30 o 
   1   2  10       32.80       30.27      4.46 o 
 -10   3  10       30.92       30.51      8.54 o 
  -9   3  10        0.06       -1.10      3.55 o 
  -8   3  10        4.31        8.76      4.29 o 
  -7   3  10       88.77       77.42      7.21 o 
  -6   3  10        5.92        9.92      3.18 o 
  -5   3  10        2.57       -0.85      2.40 o 
  -4   3  10       14.48       16.82      3.56 o 
  -3   3  10        0.01       -0.60      2.50 o 
  -2   3  10        0.83       -0.35      2.61 o 
  -1   3  10       36.81       26.26      3.39 o 
   0   3  10       26.02       40.48      5.55 o 
   1   3  10       12.32       12.43      3.04 o 
  -9   4  10        1.77        0.17      2.74 o 
  -8   4  10       14.25       17.95      5.47 o 
  -7   4  10       65.49       67.27      5.10 o 
  -6   4  10        1.81       -1.33      3.53 o 
  -5   4  10       39.87       40.74      6.47 o 
  -4   4  10       79.68       80.08     15.83 o 
  -3   4  10      137.76      148.20      5.45 o 
  -2   4  10        4.67        1.58      2.17 o 
  -1   4  10       40.36       35.60      4.43 o 
   0   4  10        1.89       -2.84      2.65 o 
  -7   5  10        0.69       -2.08      2.49 o 
  -6   5  10       34.59       48.05      5.18 o 
  -5   5  10        0.89       -2.48      3.53 o 
  -4   5  10        7.76       11.02      4.79 o 
  -3   5  10        0.84       -0.93      2.91 o 
  -2   5  10        1.59       -0.61      2.22 o 
  -8   1  11       23.44       12.53      3.35 o 
  -7   1  11       25.36       23.91      5.18 o 
  -6   1  11       22.07       18.49      4.61 o 
  -5   1  11        0.02        0.20      2.64 o 
  -4   1  11        0.03        0.51      3.74 o 
  -3   1  11       71.49       78.69      8.52 o 
  -2   1  11        0.02       -1.72      3.40 o 
  -8   2  11        2.52       -2.05      2.60 o 
  -7   2  11       48.85       57.43      5.46 o 
  -6   2  11       25.65       29.74     12.94 o 
  -5   2  11       16.82       18.23      4.13 o 
  -4   2  11        8.32       11.86      3.60 o 
  -3   2  11       11.50       13.73      6.75 o 
  -2   2  11        2.89        2.84      4.15 o 
  -6   3  11        2.83       -0.61      2.76 o 
  -5   3  11       11.38       11.47      3.48 o 
  -4   3  11       46.12       52.08      5.38 o 
                                                 
